# Supplementary material for: A poxvirus ankyrin protein LSDV012 inhibits IFIT1 in a host-species-specific manner by compromising its RNA binding ability
Source: PLoS Pathog. 2025 Mar 17;21(3):e1012994. doi: 10.1371/journal.ppat.1012994 (PMC11957390; doi:10.1371/journal.ppat.1012994)
Supplement: S4 Table — (XLSX) [file ppat.1012994.s007.xlsx]

## Sheet: MDBK-CoIP-control
Family	Member	Database	Accession	Score	Mass	Num. of matches	Num. of significant matches	Num. of sequences	Num. of significant sequences	emPAI	Description
1	1	Uniprot_Bovine	P05786	29162	53594	954	954	52	52	178.7	sp|P05786|K2C8_BOVIN Keratin, type II cytoskeletal 8 OS=Bos taurus GN=KRT8 PE=2 SV=3
1	2	Uniprot_Bovine	F1MU12	29099	53494	923	923	51	51	229.08	tr|F1MU12|F1MU12_BOVIN Keratin, type II cytoskeletal 8 OS=Bos taurus GN=KRT8 PE=1 SV=1
1	3	Uniprot_Bovine	G3X8G9	20226	52451	657	657	30	30	13.16	tr|G3X8G9|G3X8G9_BOVIN Uncharacterized protein OS=Bos taurus PE=3 SV=1
1	6	Uniprot_Bovine	Q29S21	5818	51603	264	264	39	39	35.37	sp|Q29S21|K2C7_BOVIN Keratin, type II cytoskeletal 7 OS=Bos taurus GN=KRT7 PE=2 SV=1
1	10	Uniprot_Bovine	M0QVY0	2879	61166	140	140	14	14	1.82	tr|M0QVY0|M0QVY0_BOVIN Uncharacterized protein OS=Bos taurus GN=KRT6A PE=3 SV=1
1	11	Uniprot_Bovine	G3MYU2	2180	61416	83	83	6	6	0.51	tr|G3MYU2|G3MYU2_BOVIN Uncharacterized protein OS=Bos taurus GN=KRT77 PE=3 SV=1
1	14	Uniprot_Bovine	A4IFP2	1157	58467	64	64	7	7	0.66	tr|A4IFP2|A4IFP2_BOVIN KRT4 protein OS=Bos taurus GN=KRT4 PE=2 SV=1
1	15	Uniprot_Bovine	P48616	349	53752	14	14	8	8	0.87	sp|P48616|VIME_BOVIN Vimentin OS=Bos taurus GN=VIM PE=1 SV=3
1	18	Uniprot_Bovine	O97681	38	99087	2	2	2	2	0.09	sp|O97681|VPP2_BOVIN V-type proton ATPase 116 kDa subunit a isoform 2 OS=Bos taurus GN=ATP6V0A2 PE=2 SV=1
1	19	Uniprot_Bovine	A7XYH9	20	93664	1	1	1	1	0.05	sp|A7XYH9|SOBP_BOVIN Sine oculis-binding protein homolog OS=Bos taurus GN=SOBP PE=2 SV=1
2	1	Uniprot_Bovine	F6S1Q0	26718	47935	783	783	38	38	61.16	tr|F6S1Q0|F6S1Q0_BOVIN Uncharacterized protein OS=Bos taurus GN=KRT18 PE=1 SV=1
3	1	Uniprot_Bovine	P79135	16505	75158	611	611	52	52	23.67	sp|P79135|MX1_BOVIN Interferon-induced GTP-binding protein Mx1 OS=Bos taurus GN=MX1 PE=2 SV=4
5	1	Uniprot_Bovine	E1BF59	13174	529079	499	499	142	142	2.18	tr|E1BF59|E1BF59_BOVIN Uncharacterized protein OS=Bos taurus GN=PLEC PE=1 SV=2
6	2	Uniprot_Bovine	G8JKX4	2954	45859	111	111	12	12	2.62	tr|G8JKX4|G8JKX4_BOVIN Actin, aortic smooth muscle OS=Bos taurus GN=ACTA2 PE=3 SV=1
7	1	Uniprot_Bovine	A6QLD6	5376	132830	214	214	37	37	2.47	tr|A6QLD6|A6QLD6_BOVIN MYO1B protein OS=Bos taurus GN=MYO1B PE=2 SV=1
10	1	Uniprot_Bovine	F1MJ56	5003	116635	207	207	48	48	4.92	tr|F1MJ56|F1MJ56_BOVIN Unconventional myosin-Id OS=Bos taurus GN=MYO1D PE=4 SV=1
11	1	Uniprot_Bovine	Q27966	4309	122772	156	156	39	39	2.97	sp|Q27966|MYO1C_BOVIN Unconventional myosin-Ic OS=Bos taurus GN=MYO1C PE=1 SV=3
12	1	Uniprot_Bovine	F1N2K8	4207	200863	167	167	53	53	2.13	tr|F1N2K8|F1N2K8_BOVIN Uncharacterized protein (Fragment) OS=Bos taurus GN=PPL PE=1 SV=1
13	1	Uniprot_Bovine	E1BF20	3882	51503	113	113	14	14	2.41	tr|E1BF20|E1BF20_BOVIN Uncharacterized protein OS=Bos taurus GN=HNRNPH1 PE=4 SV=2
13	2	Uniprot_Bovine	A5D9B4	2258	49503	81	81	12	12	2.29	tr|A5D9B4|A5D9B4_BOVIN Heterogeneous nuclear ribonucleoprotein H2 OS=Bos taurus GN=HNRPH2 PE=2 SV=1
13	3	Uniprot_Bovine	Q5E9J1	814	46002	27	27	6	6	0.9	sp|Q5E9J1|HNRPF_BOVIN Heterogeneous nuclear ribonucleoprotein F OS=Bos taurus GN=HNRNPF PE=2 SV=3
13	4	Uniprot_Bovine	E1BB17	559	36960	17	17	4	4	0.77	tr|E1BB17|E1BB17_BOVIN Uncharacterized protein OS=Bos taurus GN=HNRNPH3 PE=4 SV=1
14	1	Uniprot_Bovine	A5D7D1	3507	105319	120	120	29	29	2.34	sp|A5D7D1|ACTN4_BOVIN Alpha-actinin-4 OS=Bos taurus GN=ACTN4 PE=2 SV=1
14	2	Uniprot_Bovine	Q3B7N2	3271	103486	94	94	23	23	1.78	sp|Q3B7N2|ACTN1_BOVIN Alpha-actinin-1 OS=Bos taurus GN=ACTN1 PE=2 SV=1
15	1	Uniprot_Bovine	E1BQ37	2900	76315	137	137	15	15	1.29	tr|E1BQ37|E1BQ37_BOVIN Uncharacterized protein OS=Bos taurus GN=SFPQ PE=1 SV=1
15	2	Uniprot_Bovine	G3N361	653	60579	41	41	11	11	1.15	tr|G3N361|G3N361_BOVIN Uncharacterized protein (Fragment) OS=Bos taurus GN=NONO PE=1 SV=1
16	1	Uniprot_Bovine	P19120	2781	71424	98	98	17	17	1.9	sp|P19120|HSP7C_BOVIN Heat shock cognate 71 kDa protein OS=Bos taurus GN=HSPA8 PE=1 SV=2
16	2	Uniprot_Bovine	Q0VCX2	659	72470	22	22	9	9	0.69	sp|Q0VCX2|GRP78_BOVIN 78 kDa glucose-regulated protein OS=Bos taurus GN=HSPA5 PE=2 SV=1
16	3	Uniprot_Bovine	Q27965	530	70470	14	14	5	5	0.35	sp|Q27965|HS71B_BOVIN Heat shock 70 kDa protein 1B OS=Bos taurus GN=HSPA1B PE=2 SV=1
16	4	Uniprot_Bovine	F1MWU9	466	71368	14	14	3	3	0.19	tr|F1MWU9|F1MWU9_BOVIN Uncharacterized protein OS=Bos taurus GN=HSPA6 PE=3 SV=2
16	5	Uniprot_Bovine	P0CB32	424	70744	16	16	4	4	0.27	sp|P0CB32|HS71L_BOVIN Heat shock 70 kDa protein 1-like OS=Bos taurus GN=HSPA1L PE=3 SV=1
17	1	Uniprot_Bovine	G5E631	2632	73482	94	94	24	24	3.46	tr|G5E631|G5E631_BOVIN Uncharacterized protein OS=Bos taurus GN=DDX3X PE=1 SV=1
17	2	Uniprot_Bovine	D3IVZ2	1839	73710	71	71	19	19	2.33	tr|D3IVZ2|D3IVZ2_BOVIN DEAD box polypeptide 3 Y-linked long isoform OS=Bos taurus GN=DDX3Y PE=2 SV=1
17	3	Uniprot_Bovine	F1MBQ8	1419	69618	57	57	15	15	1.81	tr|F1MBQ8|F1MBQ8_BOVIN Uncharacterized protein OS=Bos taurus GN=DDX5 PE=3 SV=2
17	4	Uniprot_Bovine	A7E307	1160	72893	41	41	13	13	1.25	tr|A7E307|A7E307_BOVIN DDX17 protein OS=Bos taurus GN=DDX17 PE=1 SV=1
19	1	Uniprot_Bovine	Q2KJD0	1567	50095	56	56	17	17	3.95	sp|Q2KJD0|TBB5_BOVIN Tubulin beta-5 chain OS=Bos taurus GN=TUBB5 PE=2 SV=1
19	2	Uniprot_Bovine	Q3MHM5	1377	50255	47	47	15	15	2.82	sp|Q3MHM5|TBB4B_BOVIN Tubulin beta-4B chain OS=Bos taurus GN=TUBB4B PE=2 SV=1
19	3	Uniprot_Bovine	E1BJB1	1250	50274	46	46	14	14	2.82	tr|E1BJB1|E1BJB1_BOVIN Tubulin beta-2B chain OS=Bos taurus GN=TUBB2B PE=1 SV=1
19	4	Uniprot_Bovine	Q2HJ81	888	50324	26	26	7	7	0.8	sp|Q2HJ81|TBB6_BOVIN Tubulin beta-6 chain OS=Bos taurus GN=TUBB6 PE=2 SV=1
20	1	Uniprot_Bovine	F1N169	1404	283841	39	39	28	28	0.52	tr|F1N169|F1N169_BOVIN Uncharacterized protein OS=Bos taurus GN=FLNA PE=1 SV=2
20	2	Uniprot_Bovine	E1BE25	482	293163	22	22	16	16	0.26	tr|E1BE25|E1BE25_BOVIN Uncharacterized protein OS=Bos taurus GN=FLNC PE=1 SV=1
20	3	Uniprot_Bovine	E1BKX7	290	283663	15	15	11	11	0.18	tr|E1BKX7|E1BKX7_BOVIN Uncharacterized protein OS=Bos taurus GN=FLNB PE=1 SV=2
21	1	Uniprot_Bovine	F1MFT4	1093	78244	34	34	11	11	0.91	tr|F1MFT4|F1MFT4_BOVIN Uncharacterized protein (Fragment) OS=Bos taurus GN=HNRNPU PE=1 SV=2
22	1	Uniprot_Bovine	E1BPK6	1052	150890	53	53	27	27	1.13	tr|E1BPK6|E1BPK6_BOVIN Uncharacterized protein OS=Bos taurus GN=MYO6 PE=4 SV=2
23	1	Uniprot_Bovine	P04272	973	38873	30	30	9	9	1.65	sp|P04272|ANXA2_BOVIN Annexin A2 OS=Bos taurus GN=ANXA2 PE=1 SV=2
24	1	Uniprot_Bovine	E1BJ59	964	113579	33	33	13	13	0.62	tr|E1BJ59|E1BJ59_BOVIN Uncharacterized protein OS=Bos taurus GN=ATXN2L PE=4 SV=1
25	1	Uniprot_Bovine	G5E5N3	948	143237	34	34	17	17	0.65	tr|G5E5N3|G5E5N3_BOVIN ATP-dependent RNA helicase A OS=Bos taurus GN=DHX9 PE=1 SV=1
26	1	Uniprot_Bovine	F1MC48	944	183295	25	25	17	17	0.48	tr|F1MC48|F1MC48_BOVIN Uncharacterized protein OS=Bos taurus GN=IQGAP1 PE=1 SV=2
27	1	Uniprot_Bovine	F1MQ37	883	228216	33	33	23	23	0.53	tr|F1MQ37|F1MQ37_BOVIN Uncharacterized protein OS=Bos taurus GN=MYH9 PE=1 SV=2
27	2	Uniprot_Bovine	Q27991	108	229927	7	7	6	6	0.12	sp|Q27991|MYH10_BOVIN Myosin-10 OS=Bos taurus GN=MYH10 PE=2 SV=2
28	1	Uniprot_Bovine	F1MCK2	825	587050	35	35	25	25	0.19	tr|F1MCK2|F1MCK2_BOVIN Uncharacterized protein OS=Bos taurus GN=AHNAK PE=1 SV=2
29	1	Uniprot_Bovine	Q3T057	811	14970	29	29	3	3	2.02	sp|Q3T057|RL23_BOVIN 60S ribosomal protein L23 OS=Bos taurus GN=RPL23 PE=2 SV=2
30	1	Uniprot_Bovine	Q3ZCH0	806	73981	15	15	8	8	0.58	sp|Q3ZCH0|GRP75_BOVIN Stress-70 protein, mitochondrial OS=Bos taurus GN=HSPA9 PE=2 SV=1
31	1	Uniprot_Bovine	E1B8J6	753	127917	16	16	5	5	0.18	tr|E1B8J6|E1B8J6_BOVIN Uncharacterized protein OS=Bos taurus GN=FAM83H PE=4 SV=1
32	1	Uniprot_Bovine	P61286	697	70854	29	29	15	15	1.45	sp|P61286|PABP1_BOVIN Polyadenylate-binding protein 1 OS=Bos taurus GN=PABPC1 PE=2 SV=1
32	2	Uniprot_Bovine	A4IFC3	469	71135	13	13	6	6	0.43	tr|A4IFC3|A4IFC3_BOVIN Polyadenylate-binding protein OS=Bos taurus GN=PABPC4 PE=2 SV=1
33	1	Uniprot_Bovine	Q29RQ2	676	48291	25	25	7	7	1.01	tr|Q29RQ2|Q29RQ2_BOVIN KH domain containing, RNA binding, signal transduction associated 1 OS=Bos taurus GN=KHDRBS1 PE=2 SV=1
34	1	Uniprot_Bovine	F1MI47	671	69703	25	25	9	9	0.73	tr|F1MI47|F1MI47_BOVIN RNA-binding protein 14 OS=Bos taurus GN=RBM14 PE=4 SV=1
36	1	Uniprot_Bovine	Q32LC7	598	52147	14	14	5	5	0.5	sp|Q32LC7|G3BP1_BOVIN Ras GTPase-activating protein-binding protein 1 OS=Bos taurus GN=G3BP PE=2 SV=1
36	2	Uniprot_Bovine	Q2KJ17	165	50707	5	5	4	4	0.39	tr|Q2KJ17|Q2KJ17_BOVIN GTPase activating protein (SH3 domain) binding protein 2 OS=Bos taurus GN=G3BP2 PE=1 SV=1
37	1	Uniprot_Bovine	P68103	566	50451	23	23	6	6	0.95	sp|P68103|EF1A1_BOVIN Elongation factor 1-alpha 1 OS=Bos taurus GN=EEF1A1 PE=1 SV=1
38	1	Uniprot_Bovine	F1MPH9	563	78550	15	15	6	6	0.38	tr|F1MPH9|F1MPH9_BOVIN Caprin-1 OS=Bos taurus GN=CAPRIN1 PE=4 SV=2
39	1	Uniprot_Bovine	F1MHT3	546	217593	14	14	10	10	0.22	tr|F1MHT3|F1MHT3_BOVIN Uncharacterized protein (Fragment) OS=Bos taurus GN=MYO5A PE=4 SV=2
39	2	Uniprot_Bovine	F1MMQ6	118	214936	2	2	2	2	0.04	tr|F1MMQ6|F1MMQ6_BOVIN Uncharacterized protein (Fragment) OS=Bos taurus GN=MYO5B PE=4 SV=2
40	1	Uniprot_Bovine	F6RSR1	475	31493	7	7	4	4	0.7	tr|F6RSR1|F6RSR1_BOVIN Uncharacterized protein (Fragment) OS=Bos taurus GN=HNRNPA0 PE=4 SV=1
41	1	Uniprot_Bovine	Q3T169	466	26842	16	16	8	8	3.07	sp|Q3T169|RS3_BOVIN 40S ribosomal protein S3 OS=Bos taurus GN=RPS3 PE=2 SV=1
42	1	Uniprot_Bovine	P61284	455	17979	12	12	6	6	3	sp|P61284|RL12_BOVIN 60S ribosomal protein L12 OS=Bos taurus GN=RPL12 PE=2 SV=1
43	1	Uniprot_Bovine	Q2HJ60	449	36041	12	12	8	8	1.54	sp|Q2HJ60|ROA2_BOVIN Heterogeneous nuclear ribonucleoproteins A2/B1 OS=Bos taurus GN=HNRNPA2B1 PE=2 SV=1
44	1	Uniprot_Bovine	Q0IIK5	441	83331	18	18	12	12	0.84	sp|Q0IIK5|DDX1_BOVIN ATP-dependent RNA helicase DDX1 OS=Bos taurus GN=DDX1 PE=2 SV=1
45	1	Uniprot_Bovine	G3N0K3	436	29688	7	7	4	4	1.03	tr|G3N0K3|G3N0K3_BOVIN 40S ribosomal protein S4 OS=Bos taurus PE=3 SV=1
46	1	Uniprot_Bovine	F1MXK2	433	72873	14	14	9	9	0.68	tr|F1MXK2|F1MXK2_BOVIN Uncharacterized protein (Fragment) OS=Bos taurus GN=NUFIP2 PE=4 SV=1
47	1	Uniprot_Bovine	Q0VCZ7	428	50257	9	9	4	4	0.4	tr|Q0VCZ7|Q0VCZ7_BOVIN Ladinin 1 OS=Bos taurus GN=LAD1 PE=1 SV=1
48	1	Uniprot_Bovine	E1BEQ3	395	15999	6	6	2	2	0.68	tr|E1BEQ3|E1BEQ3_BOVIN Uncharacterized protein OS=Bos taurus PE=3 SV=1
49	1	Uniprot_Bovine	Q5E973	391	21636	9	9	4	4	1.16	sp|Q5E973|RL18_BOVIN 60S ribosomal protein L18 OS=Bos taurus GN=RPL18 PE=2 SV=3
50	1	Uniprot_Bovine	A8YXY5	387	47170	13	13	5	5	0.56	tr|A8YXY5|A8YXY5_BOVIN PTBP1 protein OS=Bos taurus GN=PTBP1 PE=2 SV=1
51	1	Uniprot_Bovine	Q5E9T9	377	55677	15	15	10	10	1.3	sp|Q5E9T9|RTCB_BOVIN tRNA-splicing ligase RtcB homolog OS=Bos taurus GN=RTCB PE=2 SV=1
52	1	Uniprot_Bovine	E1BKT9	363	334572	18	18	15	15	0.21	tr|E1BKT9|E1BKT9_BOVIN Uncharacterized protein OS=Bos taurus GN=DSP PE=1 SV=1
53	1	Uniprot_Bovine	F1MYN2	328	136237	9	9	6	6	0.21	tr|F1MYN2|F1MYN2_BOVIN Uncharacterized protein OS=Bos taurus GN=CGN PE=4 SV=2
54	1	Uniprot_Bovine	Q3T0S6	327	28235	6	6	4	4	1.1	sp|Q3T0S6|RL8_BOVIN 60S ribosomal protein L8 OS=Bos taurus GN=RPL8 PE=2 SV=3
55	1	Uniprot_Bovine	Q2TBQ5	325	30178	12	12	5	5	1	sp|Q2TBQ5|RL7A_BOVIN 60S ribosomal protein L7a OS=Bos taurus GN=RPL7A PE=2 SV=3
56	1	Uniprot_Bovine	G3X757	323	89931	11	11	7	7	0.39	tr|G3X757|G3X757_BOVIN Transitional endoplasmic reticulum ATPase OS=Bos taurus GN=VCP PE=1 SV=1
57	1	Uniprot_Bovine	Q0P5D2	318	59447	5	5	3	3	0.24	sp|Q0P5D2|CPSF6_BOVIN Cleavage and polyadenylation specificity factor subunit 6 OS=Bos taurus GN=CPSF6 PE=2 SV=1
58	1	Uniprot_Bovine	P09867	315	34289	13	13	7	7	1.66	sp|P09867|ROA1_BOVIN Heterogeneous nuclear ribonucleoprotein A1 OS=Bos taurus GN=HNRNPA1 PE=1 SV=2
59	1	Uniprot_Bovine	Q5E958	314	24475	15	15	6	6	1.79	sp|Q5E958|RS8_BOVIN 40S ribosomal protein S8 OS=Bos taurus GN=RPS8 PE=2 SV=3
60	1	Uniprot_Bovine	Q3T0D0	313	51272	15	15	8	8	0.93	sp|Q3T0D0|HNRPK_BOVIN Heterogeneous nuclear ribonucleoprotein K OS=Bos taurus GN=HNRNPK PE=2 SV=1
61	1	Uniprot_Bovine	P49951	311	193234	7	7	7	7	0.17	sp|P49951|CLH1_BOVIN Clathrin heavy chain 1 OS=Bos taurus GN=CLTC PE=1 SV=1
62	1	Uniprot_Bovine	Q76LV1	309	83543	11	11	6	6	0.35	sp|Q76LV1|HS90B_BOVIN Heat shock protein HSP 90-beta OS=Bos taurus GN=HSP90AB1 PE=2 SV=3
62	2	Uniprot_Bovine	Q76LV2	175	85077	7	7	2	2	0.1	sp|Q76LV2|HS90A_BOVIN Heat shock protein HSP 90-alpha OS=Bos taurus GN=HSP90AA1 PE=1 SV=3
63	1	Uniprot_Bovine	Q3MIC0	298	10497	4	4	1	1	0.47	sp|Q3MIC0|RL37A_BOVIN 60S ribosomal protein L37a OS=Bos taurus GN=RPL37A PE=3 SV=3
64	1	Uniprot_Bovine	P10096	296	36073	6	6	5	5	0.79	sp|P10096|G3P_BOVIN Glyceraldehyde-3-phosphate dehydrogenase OS=Bos taurus GN=GAPDH PE=1 SV=4
65	1	Uniprot_Bovine	Q0VCK1	287	36084	4	4	1	1	0.26	tr|Q0VCK1|Q0VCK1_BOVIN Myeloid-associated differentiation marker OS=Bos taurus GN=MYADM PE=2 SV=1
66	1	Uniprot_Bovine	Q28009	283	52507	7	7	6	6	0.62	sp|Q28009|FUS_BOVIN RNA-binding protein FUS OS=Bos taurus GN=FUS PE=2 SV=2
67	1	Uniprot_Bovine	E1BPU3	282	143030	8	8	7	7	0.23	tr|E1BPU3|E1BPU3_BOVIN Uncharacterized protein OS=Bos taurus GN=PEX1 PE=3 SV=2
68	1	Uniprot_Bovine	G1K1B4	281	16550	8	8	3	3	1.12	tr|G1K1B4|G1K1B4_BOVIN 60S ribosomal protein L27a (Fragment) OS=Bos taurus GN=RPL27A PE=3 SV=2
69	1	Uniprot_Bovine	E1BEG2	275	39854	5	5	5	5	0.7	tr|E1BEG2|E1BEG2_BOVIN Uncharacterized protein OS=Bos taurus GN=HNRNPA3 PE=1 SV=2
70	1	Uniprot_Bovine	E1BIB4	272	64663	9	9	5	5	0.48	tr|E1BIB4|E1BIB4_BOVIN Uncharacterized protein OS=Bos taurus GN=HNRNPL PE=1 SV=2
71	1	Uniprot_Bovine	F1MI32	271	113954	11	11	7	7	0.3	tr|F1MI32|F1MI32_BOVIN Sodium/potassium-transporting ATPase subunit alpha-1 OS=Bos taurus GN=ATP1A1 PE=1 SV=2
72	1	Uniprot_Bovine	F1MUZ9	269	61110	5	5	3	3	0.23	tr|F1MUZ9|F1MUZ9_BOVIN 60 kDa heat shock protein, mitochondrial OS=Bos taurus GN=HSPD1 PE=1 SV=1
73	1	Uniprot_Bovine	A4FUC2	268	96542	10	10	7	7	0.36	tr|A4FUC2|A4FUC2_BOVIN HNRNPUL1 protein OS=Bos taurus GN=HNRNPUL1 PE=2 SV=1
74	1	Uniprot_Bovine	F1MHJ6	265	20050	7	7	2	2	0.51	tr|F1MHJ6|F1MHJ6_BOVIN 60S ribosomal protein L18a OS=Bos taurus PE=3 SV=2
75	1	Uniprot_Bovine	A3KMV6	262	71197	11	11	6	6	0.43	tr|A3KMV6|A3KMV6_BOVIN HNRNPR protein OS=Bos taurus GN=HNRNPR PE=1 SV=1
75	2	Uniprot_Bovine	F1MCT8	180	71359	7	7	4	4	0.27	tr|F1MCT8|F1MCT8_BOVIN Uncharacterized protein (Fragment) OS=Bos taurus GN=SYNCRIP PE=4 SV=2
76	1	Uniprot_Bovine	F1N2T0	261	46574	10	10	6	6	0.72	tr|F1N2T0|F1N2T0_BOVIN Uncharacterized protein OS=Bos taurus GN=HNRPDL PE=1 SV=1
76	2	Uniprot_Bovine	A5D9H5	177	32999	7	7	3	3	0.47	tr|A5D9H5|A5D9H5_BOVIN Heterogeneous nuclear ribonucleoprotein D OS=Bos taurus GN=HNRPD PE=2 SV=1
76	3	Uniprot_Bovine	Q3ZC44	105	30748	5	5	3	3	0.51	tr|Q3ZC44|Q3ZC44_BOVIN Heterogeneous nuclear ribonucleoprotein A/B OS=Bos taurus GN=HNRNPAB PE=1 SV=1
77	1	Uniprot_Bovine	A6H769	257	22113	8	8	3	3	0.76	sp|A6H769|RS7_BOVIN 40S ribosomal protein S7 OS=Bos taurus GN=RPS7 PE=2 SV=1
78	1	Uniprot_Bovine	F1MZU1	257	109061	11	11	7	7	0.31	tr|F1MZU1|F1MZU1_BOVIN Uncharacterized protein (Fragment) OS=Bos taurus GN=LARP1 PE=4 SV=2
80	1	Uniprot_Bovine	A5PJE3	251	67470	7	7	3	3	0.21	tr|A5PJE3|A5PJE3_BOVIN Fibrinogen alpha chain OS=Bos taurus GN=FGA PE=1 SV=1
81	1	Uniprot_Bovine	F2Z4E7	244	43263	11	11	7	7	0.98	tr|F2Z4E7|F2Z4E7_BOVIN Uncharacterized protein OS=Bos taurus GN=ILF2 PE=4 SV=1
82	1	Uniprot_Bovine	Q0V8H6	243	114726	10	10	6	6	0.25	sp|Q0V8H6|MOV10_BOVIN Putative helicase MOV-10 OS=Bos taurus GN=MOV10 PE=2 SV=1
83	1	Uniprot_Bovine	G3N2H8	243	21761	5	5	5	5	1.61	tr|G3N2H8|G3N2H8_BOVIN Uncharacterized protein OS=Bos taurus PE=4 SV=1
84	1	Uniprot_Bovine	F1MMA0	239	95733	6	6	4	4	0.19	tr|F1MMA0|F1MMA0_BOVIN Uncharacterized protein OS=Bos taurus GN=ILF3 PE=4 SV=2
85	1	Uniprot_Bovine	Q58DW0	238	47667	8	8	5	5	0.56	sp|Q58DW0|RL4_BOVIN 60S ribosomal protein L4 OS=Bos taurus GN=RPL4 PE=2 SV=3
86	1	Uniprot_Bovine	Q5E9E6	235	24987	9	9	4	4	0.95	sp|Q5E9E6|RL10A_BOVIN 60S ribosomal protein L10a OS=Bos taurus GN=RPL10A PE=2 SV=3
87	1	Uniprot_Bovine	F1MM34	219	100723	4	4	4	4	0.18	tr|F1MM34|F1MM34_BOVIN Catenin alpha-1 OS=Bos taurus GN=CTNNA1 PE=1 SV=2
88	1	Uniprot_Bovine	O18789	213	31501	8	8	5	5	0.95	sp|O18789|RS2_BOVIN 40S ribosomal protein S2 OS=Bos taurus GN=RPS2 PE=2 SV=2
89	1	Uniprot_Bovine	Q56JV9	213	30154	5	5	2	2	0.32	sp|Q56JV9|RS3A_BOVIN 40S ribosomal protein S3a OS=Bos taurus GN=RPS3A PE=2 SV=3
90	1	Uniprot_Bovine	G5E5A9	206	275488	10	10	7	7	0.11	tr|G5E5A9|G5E5A9_BOVIN Fibronectin OS=Bos taurus GN=FN1 PE=1 SV=1
91	1	Uniprot_Bovine	F1MKZ5	202	28774	6	6	4	4	0.79	tr|F1MKZ5|F1MKZ5_BOVIN 40S ribosomal protein S6 OS=Bos taurus GN=RPS6 PE=1 SV=1
92	1	Uniprot_Bovine	E1B8K6	200	77863	4	4	2	2	0.11	tr|E1B8K6|E1B8K6_BOVIN Uncharacterized protein OS=Bos taurus GN=NCL PE=4 SV=1
93	1	Uniprot_Bovine	F1N0J0	198	136915	5	5	4	4	0.13	tr|F1N0J0|F1N0J0_BOVIN Putative ATP-dependent RNA helicase DHX30 OS=Bos taurus GN=DHX30 PE=4 SV=2
94	1	Uniprot_Bovine	Q3T087	194	20468	5	5	3	3	0.84	sp|Q3T087|RL11_BOVIN 60S ribosomal protein L11 OS=Bos taurus GN=RPL11 PE=2 SV=3
95	1	Uniprot_Bovine	F1MDN4	190	35637	5	5	4	4	0.6	tr|F1MDN4|F1MDN4_BOVIN 60S acidic ribosomal protein P0 OS=Bos taurus GN=RPLP0 PE=1 SV=1
96	1	Uniprot_Bovine	F1MJM0	188	65147	4	4	3	3	0.21	sp|F1MJM0|ZN326_BOVIN DBIRD complex subunit ZNF326 OS=Bos taurus GN=ZNF326 PE=2 SV=1
97	1	Uniprot_Bovine	Q3T0R1	185	17708	9	9	5	5	2.22	sp|Q3T0R1|RS18_BOVIN 40S ribosomal protein S18 OS=Bos taurus GN=RPS18 PE=2 SV=3
98	1	Uniprot_Bovine	F1MXQ7	183	71486	7	7	4	4	0.27	tr|F1MXQ7|F1MXQ7_BOVIN Uncharacterized protein OS=Bos taurus GN=FMR1 PE=4 SV=2
98	2	Uniprot_Bovine	E1B9L5	135	71909	6	6	5	5	0.34	tr|E1B9L5|E1B9L5_BOVIN Uncharacterized protein (Fragment) OS=Bos taurus GN=FXR2 PE=4 SV=2
98	3	Uniprot_Bovine	A6QLG6	82	61168	3	3	2	2	0.15	tr|A6QLG6|A6QLG6_BOVIN FXR1 protein OS=Bos taurus GN=FXR1 PE=2 SV=1
99	1	Uniprot_Bovine	Q3SYU2	181	96276	6	6	6	6	0.3	sp|Q3SYU2|EF2_BOVIN Elongation factor 2 OS=Bos taurus GN=EEF2 PE=2 SV=3
100	1	Uniprot_Bovine	P42899	177	11695	5	5	3	3	1.88	sp|P42899|RLA2_BOVIN 60S acidic ribosomal protein P2 OS=Bos taurus GN=RPLP2 PE=3 SV=1
101	1	Uniprot_Bovine	E1BKQ6	172	233779	4	4	4	4	0.08	tr|E1BKQ6|E1BKQ6_BOVIN Uncharacterized protein OS=Bos taurus GN=MYO18A PE=4 SV=2
102	1	Uniprot_Bovine	P00829	172	56249	7	7	5	5	0.45	sp|P00829|ATPB_BOVIN ATP synthase subunit beta, mitochondrial OS=Bos taurus GN=ATP5B PE=1 SV=2
103	1	Uniprot_Bovine	F1N301	171	14807	6	6	3	3	1.32	tr|F1N301|F1N301_BOVIN Uncharacterized protein OS=Bos taurus GN=RPL22 PE=4 SV=2
104	1	Uniprot_Bovine	F1MY44	165	77716	7	7	5	5	0.31	tr|F1MY44|F1MY44_BOVIN Uncharacterized protein OS=Bos taurus GN=HNRNPM PE=1 SV=2
104	2	Uniprot_Bovine	F1MYI2	121	58389	6	6	4	4	0.34	tr|F1MYI2|F1MYI2_BOVIN Uncharacterized protein OS=Bos taurus GN=HNRNPM PE=1 SV=2
105	1	Uniprot_Bovine	Q58DT1	163	29207	7	7	4	4	0.78	sp|Q58DT1|RL7_BOVIN 60S ribosomal protein L7 OS=Bos taurus GN=RPL7 PE=2 SV=1
106	1	Uniprot_Bovine	F1MHP1	162	119327	5	5	5	5	0.19	tr|F1MHP1|F1MHP1_BOVIN Uncharacterized protein OS=Bos taurus GN=U2SURP PE=4 SV=1
107	1	Uniprot_Bovine	Q3T0V4	153	18590	5	5	3	3	0.96	sp|Q3T0V4|RS11_BOVIN 40S ribosomal protein S11 OS=Bos taurus GN=RPS11 PE=2 SV=3
108	1	Uniprot_Bovine	Q3T0D5	152	12947	4	4	3	3	1.59	sp|Q3T0D5|RL30_BOVIN 60S ribosomal protein L30 OS=Bos taurus GN=RPL30 PE=3 SV=3
109	1	Uniprot_Bovine	F1MH43	150	96395	5	5	3	3	0.14	tr|F1MH43|F1MH43_BOVIN V-type proton ATPase subunit a OS=Bos taurus GN=ATP6V0A1 PE=3 SV=1
110	1	Uniprot_Bovine	Q3T0F4	150	18886	2	2	1	1	0.25	sp|Q3T0F4|RS10_BOVIN 40S ribosomal protein S10 OS=Bos taurus GN=RPS10 PE=2 SV=1
111	1	Uniprot_Bovine	Q76I81	149	14905	4	4	3	3	1.3	sp|Q76I81|RS12_BOVIN 40S ribosomal protein S12 OS=Bos taurus GN=RPS12 PE=2 SV=1
112	1	Uniprot_Bovine	Q24JZ8	146	53795	4	4	3	3	0.26	tr|Q24JZ8|Q24JZ8_BOVIN U2 small nuclear RNA auxiliary factor 2 OS=Bos taurus GN=U2AF2 PE=2 SV=1
113	1	Uniprot_Bovine	E1B7W1	146	108879	7	7	7	7	0.31	tr|E1B7W1|E1B7W1_BOVIN Uncharacterized protein OS=Bos taurus GN=THRAP3 PE=4 SV=1
114	1	Uniprot_Bovine	F1N076	142	124814	6	6	4	4	0.15	tr|F1N076|F1N076_BOVIN Uncharacterized protein OS=Bos taurus GN=CP PE=1 SV=2
115	1	Uniprot_Bovine	P39872	140	46280	5	5	3	3	0.44	sp|P39872|RL3_BOVIN 60S ribosomal protein L3 OS=Bos taurus GN=RPL3 PE=2 SV=2
116	1	Uniprot_Bovine	E1BLY1	138	14948	3	3	2	2	0.74	tr|E1BLY1|E1BLY1_BOVIN Uncharacterized protein OS=Bos taurus PE=3 SV=1
117	1	Uniprot_Bovine	Q1LZD9	138	58352	8	8	3	3	0.24	sp|Q1LZD9|PSPC1_BOVIN Paraspeckle component 1 OS=Bos taurus GN=PSPC1 PE=2 SV=1
118	1	Uniprot_Bovine	G8JKX9	137	25017	3	3	2	2	0.65	tr|G8JKX9|G8JKX9_BOVIN Uncharacterized protein OS=Bos taurus PE=4 SV=1
119	1	Uniprot_Bovine	Q3T0W9	137	23565	2	2	1	1	0.19	sp|Q3T0W9|RL19_BOVIN 60S ribosomal protein L19 OS=Bos taurus GN=RPL19 PE=2 SV=1
120	1	Uniprot_Bovine	A6QLT5	135	104001	2	2	2	2	0.08	tr|A6QLT5|A6QLT5_BOVIN UBAP2L protein OS=Bos taurus GN=UBAP2L PE=2 SV=1
121	1	Uniprot_Bovine	P62992	133	18296	3	3	2	2	0.57	sp|P62992|RS27A_BOVIN Ubiquitin-40S ribosomal protein S27a OS=Bos taurus GN=RPS27A PE=1 SV=2
122	1	Uniprot_Bovine	E1B8F6	129	104740	3	3	2	2	0.08	tr|E1B8F6|E1B8F6_BOVIN Uncharacterized protein OS=Bos taurus GN=PEX6 PE=3 SV=1
123	1	Uniprot_Bovine	Q3T076	125	17051	4	4	4	4	1.64	tr|Q3T076|Q3T076_BOVIN Ribosomal protein S14 OS=Bos taurus GN=RPS14 PE=1 SV=1
124	1	Uniprot_Bovine	Q56JU9	121	15187	4	4	3	3	1.97	sp|Q56JU9|RS24_BOVIN 40S ribosomal protein S24 OS=Bos taurus GN=RPS24 PE=2 SV=2
125	1	Uniprot_Bovine	E1B9I2	121	101761	8	8	4	4	0.18	tr|E1B9I2|E1B9I2_BOVIN Uncharacterized protein OS=Bos taurus GN=SAFB PE=4 SV=2
126	1	Uniprot_Bovine	E1BPW2	120	128317	7	7	5	5	0.18	tr|E1BPW2|E1BPW2_BOVIN Uncharacterized protein OS=Bos taurus GN=ERC1 PE=4 SV=2
127	1	Uniprot_Bovine	A6QP83	119	61691	3	3	3	3	0.23	tr|A6QP83|A6QP83_BOVIN FUBP3 protein OS=Bos taurus GN=FUBP3 PE=2 SV=1
128	1	Uniprot_Bovine	F1N3L7	117	239895	3	3	3	3	0.05	tr|F1N3L7|F1N3L7_BOVIN Uncharacterized protein (Fragment) OS=Bos taurus GN=DOCK7 PE=4 SV=2
129	1	Uniprot_Bovine	Q3T0S7	117	28306	5	5	3	3	0.56	tr|Q3T0S7|Q3T0S7_BOVIN Chromosome 14 open reading frame 166 ortholog OS=Bos taurus GN=C10H14ORF166 PE=2 SV=1
130	1	Uniprot_Bovine	G3MX45	116	14384	3	3	1	1	0.33	tr|G3MX45|G3MX45_BOVIN Uncharacterized protein OS=Bos taurus PE=4 SV=1
131	1	Uniprot_Bovine	Q3ZCE2	114	36311	3	3	3	3	0.42	tr|Q3ZCE2|Q3ZCE2_BOVIN ELAV-like protein OS=Bos taurus GN=ELAVL1 PE=2 SV=1
132	1	Uniprot_Bovine	P61356	113	15788	4	4	3	3	1.2	sp|P61356|RL27_BOVIN 60S ribosomal protein L27 OS=Bos taurus GN=RPL27 PE=2 SV=2
133	1	Uniprot_Bovine	Q5E988	111	23033	2	2	2	2	0.44	sp|Q5E988|RS5_BOVIN 40S ribosomal protein S5 OS=Bos taurus GN=RPS5 PE=2 SV=3
134	1	Uniprot_Bovine	F1N0S9	111	55542	7	7	4	4	0.36	tr|F1N0S9|F1N0S9_BOVIN Uncharacterized protein OS=Bos taurus GN=FAM98A PE=4 SV=2
135	1	Uniprot_Bovine	F1MZ92	110	35960	2	2	2	2	0.26	tr|F1MZ92|F1MZ92_BOVIN Nuclease-sensitive element-binding protein 1 OS=Bos taurus GN=YBX1 PE=1 SV=2
136	1	Uniprot_Bovine	Q5KR49	110	32732	5	5	5	5	0.9	sp|Q5KR49|TPM1_BOVIN Tropomyosin alpha-1 chain OS=Bos taurus GN=TPM1 PE=2 SV=1
137	1	Uniprot_Bovine	P19035	109	10685	1	1	1	1	0.47	sp|P19035|APOC3_BOVIN Apolipoprotein C-III OS=Bos taurus GN=APOC3 PE=1 SV=2
138	1	Uniprot_Bovine	Q3SZI6	108	69285	2	2	2	2	0.13	sp|Q3SZI6|RPN2_BOVIN Dolichyl-diphosphooligosaccharide--protein glycosyltransferase subunit 2 OS=Bos taurus GN=RPN2 PE=2 SV=1
139	1	Uniprot_Bovine	Q3ZCA2	108	26268	3	3	3	3	0.61	sp|Q3ZCA2|CPSF5_BOVIN Cleavage and polyadenylation specificity factor subunit 5 OS=Bos taurus GN=NUDT21 PE=2 SV=1
140	1	Uniprot_Bovine	E1BEL7	104	22621	3	3	3	3	0.74	tr|E1BEL7|E1BEL7_BOVIN Heat shock protein beta-1 OS=Bos taurus GN=HSPB1 PE=1 SV=2
141	1	Uniprot_Bovine	A7YY77	104	55631	2	2	1	1	0.08	tr|A7YY77|A7YY77_BOVIN ENDOD1 protein OS=Bos taurus GN=ENDOD1 PE=2 SV=1
142	1	Uniprot_Bovine	F1MSQ9	103	42926	3	3	2	2	0.22	tr|F1MSQ9|F1MSQ9_BOVIN Uncharacterized protein OS=Bos taurus GN=TMPO PE=4 SV=1
143	1	Uniprot_Bovine	E1BNQ9	102	85766	4	4	4	4	0.22	tr|E1BNQ9|E1BNQ9_BOVIN Uncharacterized protein OS=Bos taurus GN=HNRNPUL2 PE=1 SV=1
144	1	Uniprot_Bovine	P26452	102	32977	2	2	2	2	0.29	sp|P26452|RSSA_BOVIN 40S ribosomal protein SA OS=Bos taurus GN=RPSA PE=2 SV=4
145	1	Uniprot_Bovine	E1BFQ6	101	120300	5	5	4	4	0.15	tr|E1BFQ6|E1BFQ6_BOVIN Uncharacterized protein OS=Bos taurus GN=ITGA6 PE=1 SV=1
146	1	Uniprot_Bovine	F1MUK8	99	118496	3	3	2	2	0.07	tr|F1MUK8|F1MUK8_BOVIN Constitutive coactivator of PPAR-gamma-like protein 1 (Fragment) OS=Bos taurus GN=FAM120A PE=1 SV=2
147	1	Uniprot_Bovine	E1BB71	98	17714	3	3	3	3	1.02	tr|E1BB71|E1BB71_BOVIN Uncharacterized protein OS=Bos taurus PE=3 SV=1
148	1	Uniprot_Bovine	B2Z4B0	98	57425	3	3	2	2	0.16	tr|B2Z4B0|B2Z4B0_BOVIN Angiopoietin-like protein 2 OS=Bos taurus GN=ANGPTL2 PE=2 SV=1
149	1	Uniprot_Bovine	E1BKJ7	98	63780	1	1	1	1	0.07	tr|E1BKJ7|E1BKJ7_BOVIN Uncharacterized protein OS=Bos taurus GN=IGF2BP1 PE=4 SV=1
150	1	Uniprot_Bovine	A5PK63	97	15629	2	2	1	1	0.3	sp|A5PK63|RS17_BOVIN 40S ribosomal protein S17 OS=Bos taurus GN=RPS17 PE=2 SV=1
151	1	Uniprot_Bovine	F1N7U3	96	18625	4	4	1	1	0.25	tr|F1N7U3|F1N7U3_BOVIN Uncharacterized protein OS=Bos taurus PE=4 SV=2
152	1	Uniprot_Bovine	F1MSB7	96	72270	2	2	1	1	0.06	tr|F1MSB7|F1MSB7_BOVIN Plastin-3 OS=Bos taurus GN=PLS3 PE=1 SV=1
153	1	Uniprot_Bovine	F1N2F9	95	70838	2	2	1	1	0.06	tr|F1N2F9|F1N2F9_BOVIN Uncharacterized protein (Fragment) OS=Bos taurus GN=XRCC1 PE=4 SV=2
154	1	Uniprot_Bovine	E1BJF6	95	141734	1	1	1	1	0.03	tr|E1BJF6|E1BJF6_BOVIN Uncharacterized protein OS=Bos taurus GN=SYMPK PE=4 SV=1
155	1	Uniprot_Bovine	Q3T0I4	95	26937	1	1	1	1	0.17	sp|Q3T0I4|THOC4_BOVIN THO complex subunit 4 OS=Bos taurus GN=ALYREF PE=2 SV=1
156	1	Uniprot_Bovine	F1N647	93	277000	4	4	3	3	0.05	tr|F1N647|F1N647_BOVIN Fatty acid synthase OS=Bos taurus GN=FASN PE=1 SV=2
157	1	Uniprot_Bovine	F1MB60	93	13289	1	1	1	1	0.36	tr|F1MB60|F1MB60_BOVIN 40S ribosomal protein S26 (Fragment) OS=Bos taurus GN=RPS26 PE=4 SV=1
158	1	Uniprot_Bovine	Q08DS7	92	106551	4	4	4	4	0.17	sp|Q08DS7|AP1B1_BOVIN AP-1 complex subunit beta-1 OS=Bos taurus GN=AP2B1 PE=2 SV=1
159	1	Uniprot_Bovine	O46375	92	15831	3	3	2	2	0.69	sp|O46375|TTHY_BOVIN Transthyretin OS=Bos taurus GN=TTR PE=1 SV=1
160	1	Uniprot_Bovine	A7Z038	91	75824	1	1	1	1	0.06	tr|A7Z038|A7Z038_BOVIN ABCD3 protein OS=Bos taurus GN=ABCD3 PE=2 SV=1
161	1	Uniprot_Bovine	G3MZC1	91	36415	2	2	2	2	0.26	tr|G3MZC1|G3MZC1_BOVIN 5'-nucleotidase (Fragment) OS=Bos taurus GN=NT5E PE=4 SV=1
162	1	Uniprot_Bovine	Q863B3	91	102610	3	3	3	3	0.13	sp|Q863B3|SND1_BOVIN Staphylococcal nuclease domain-containing protein 1 OS=Bos taurus GN=SND1 PE=1 SV=1
163	1	Uniprot_Bovine	F1N1F7	91	112551	4	4	4	4	0.16	tr|F1N1F7|F1N1F7_BOVIN Uncharacterized protein OS=Bos taurus GN=ARHGEF2 PE=4 SV=1
164	1	Uniprot_Bovine	E1BKM0	90	67602	1	1	1	1	0.06	tr|E1BKM0|E1BKM0_BOVIN Uncharacterized protein OS=Bos taurus GN=FIP1L1 PE=4 SV=2
165	1	Uniprot_Bovine	E1BMJ0	89	51907	1	1	1	1	0.08	tr|E1BMJ0|E1BMJ0_BOVIN Uncharacterized protein OS=Bos taurus GN=SERPING1 PE=3 SV=2
166	1	Uniprot_Bovine	A0A0A0MPA4	88	13214	3	3	3	3	1.55	tr|A0A0A0MPA4|A0A0A0MPA4_BOVIN Uncharacterized protein OS=Bos taurus PE=4 SV=1
167	1	Uniprot_Bovine	Q10569	88	162424	3	3	2	2	0.05	sp|Q10569|CPSF1_BOVIN Cleavage and polyadenylation specificity factor subunit 1 OS=Bos taurus GN=CPSF1 PE=1 SV=1
168	1	Uniprot_Bovine	Q32PD5	87	16051	4	4	2	2	0.67	sp|Q32PD5|RS19_BOVIN 40S ribosomal protein S19 OS=Bos taurus GN=RPS19 PE=2 SV=3
169	1	Uniprot_Bovine	F1MYG5	84	74310	3	3	3	3	0.19	tr|F1MYG5|F1MYG5_BOVIN Uncharacterized protein OS=Bos taurus GN=LMNA PE=1 SV=1
170	1	Uniprot_Bovine	F1MU62	84	51152	4	4	3	3	0.28	tr|F1MU62|F1MU62_BOVIN Uncharacterized protein OS=Bos taurus GN=CPSF7 PE=4 SV=1
171	1	Uniprot_Bovine	F1MYQ8	83	46894	1	1	1	1	0.09	tr|F1MYQ8|F1MYQ8_BOVIN Uncharacterized protein OS=Bos taurus GN=LUC7L2 PE=4 SV=2
173	1	Uniprot_Bovine	Q28046	82	80984	3	3	2	2	0.11	sp|Q28046|ADSV_BOVIN Adseverin OS=Bos taurus GN=SCIN PE=1 SV=1
174	1	Uniprot_Bovine	Q2KHT7	82	9797	3	3	2	2	2.5	sp|Q2KHT7|RS27_BOVIN 40S ribosomal protein S27 OS=Bos taurus GN=RPS27 PE=3 SV=3
175	1	Uniprot_Bovine	Q0VCH9	81	17313	1	1	1	1	0.27	tr|Q0VCH9|Q0VCH9_BOVIN GLI pathogenesis-related 2 OS=Bos taurus GN=GLIPR2 PE=2 SV=1
176	1	Uniprot_Bovine	Q3ZBH8	81	13478	6	6	1	1	0.36	sp|Q3ZBH8|RS20_BOVIN 40S ribosomal protein S20 OS=Bos taurus GN=RPS20 PE=3 SV=1
177	1	Uniprot_Bovine	A7MB77	80	45146	3	3	3	3	0.32	tr|A7MB77|A7MB77_BOVIN RBM17 protein OS=Bos taurus GN=RBM17 PE=2 SV=1
178	1	Uniprot_Bovine	Q56JX8	80	17212	4	4	2	2	0.62	sp|Q56JX8|RS13_BOVIN 40S ribosomal protein S13 OS=Bos taurus GN=RPS13 PE=2 SV=3
179	1	Uniprot_Bovine	Q3T0U2	80	23535	2	2	1	1	0.19	sp|Q3T0U2|RL14_BOVIN 60S ribosomal protein L14 OS=Bos taurus GN=RPL14 PE=2 SV=3
180	1	Uniprot_Bovine	F1MSS9	79	49648	1	1	1	1	0.09	tr|F1MSS9|F1MSS9_BOVIN Uncharacterized protein OS=Bos taurus GN=BAG4 PE=4 SV=1
181	1	Uniprot_Bovine	A5D7D9	78	91673	2	2	2	2	0.1	tr|A5D7D9|A5D7D9_BOVIN DHX15 protein OS=Bos taurus GN=DHX15 PE=2 SV=1
182	1	Uniprot_Bovine	A6QLG5	78	22635	6	6	3	3	0.74	sp|A6QLG5|RS9_BOVIN 40S ribosomal protein S9 OS=Bos taurus GN=RPS9 PE=2 SV=1
183	1	Uniprot_Bovine	E1B7S1	78	80665	1	1	1	1	0.05	tr|E1B7S1|E1B7S1_BOVIN Uncharacterized protein OS=Bos taurus GN=PARP12 PE=4 SV=2
184	1	Uniprot_Bovine	F1MQJ8	78	21712	5	5	4	4	1.15	tr|F1MQJ8|F1MQJ8_BOVIN Uncharacterized protein (Fragment) OS=Bos taurus PE=3 SV=1
185	1	Uniprot_Bovine	G3X6L9	77	171465	1	1	1	1	0.03	tr|G3X6L9|G3X6L9_BOVIN Uncharacterized protein OS=Bos taurus GN=EPRS PE=1 SV=1
186	1	Uniprot_Bovine	F1N6K7	77	248012	2	2	2	2	0.03	tr|F1N6K7|F1N6K7_BOVIN Uncharacterized protein OS=Bos taurus GN=SEC16A PE=4 SV=2
187	1	Uniprot_Bovine	F1MLJ5	73	105346	2	2	2	2	0.08	tr|F1MLJ5|F1MLJ5_BOVIN Oxysterol-binding protein OS=Bos taurus GN=OSBPL3 PE=3 SV=2
188	1	Uniprot_Bovine	G3MWV5	72	21876	3	3	1	1	0.21	tr|G3MWV5|G3MWV5_BOVIN Uncharacterized protein OS=Bos taurus GN=HIST1H1E PE=3 SV=1
189	1	Uniprot_Bovine	F1ML90	72	204763	4	4	4	4	0.09	tr|F1ML90|F1ML90_BOVIN Uncharacterized protein OS=Bos taurus GN=PARP14 PE=4 SV=2
190	1	Uniprot_Bovine	F1MZ22	71	77872	1	1	1	1	0.06	tr|F1MZ22|F1MZ22_BOVIN Rhophilin-2 OS=Bos taurus GN=RHPN2 PE=4 SV=1
191	1	Uniprot_Bovine	G3N063	71	42861	3	3	2	2	0.22	tr|G3N063|G3N063_BOVIN ELAV-like protein OS=Bos taurus GN=ELAVL2 PE=3 SV=1
192	1	Uniprot_Bovine	G3N0V0	71	36499	4	4	2	2	0.26	tr|G3N0V0|G3N0V0_BOVIN Uncharacterized protein (Fragment) OS=Bos taurus PE=1 SV=1
193	1	Uniprot_Bovine	F1MT25	70	140584	2	2	2	2	0.06	tr|F1MT25|F1MT25_BOVIN Uncharacterized protein OS=Bos taurus GN=HDLBP PE=1 SV=2
194	1	Uniprot_Bovine	A7MB14	69	149261	1	1	1	1	0.03	tr|A7MB14|A7MB14_BOVIN GIGYF2 protein OS=Bos taurus GN=GIGYF2 PE=2 SV=1
195	1	Uniprot_Bovine	F1MD83	68	12787	3	3	2	2	0.91	tr|F1MD83|F1MD83_BOVIN C-X-C motif chemokine OS=Bos taurus GN=PF4 PE=3 SV=1
196	1	Uniprot_Bovine	E1BQ11	68	107424	1	1	1	1	0.04	tr|E1BQ11|E1BQ11_BOVIN Uncharacterized protein OS=Bos taurus GN=CTNND1 PE=1 SV=2
197	1	Uniprot_Bovine	Q3ZCK1	67	66912	2	2	2	2	0.13	sp|Q3ZCK1|EIF3L_BOVIN Eukaryotic translation initiation factor 3 subunit L OS=Bos taurus GN=EIF3L PE=2 SV=1
198	1	Uniprot_Bovine	Q10568	67	89216	3	3	3	3	0.15	sp|Q10568|CPSF2_BOVIN Cleavage and polyadenylation specificity factor subunit 2 OS=Bos taurus GN=CPSF2 PE=1 SV=1
199	1	Uniprot_Bovine	E1BC59	67	115292	1	1	1	1	0.04	tr|E1BC59|E1BC59_BOVIN Protein phosphatase 1 regulatory subunit OS=Bos taurus GN=PPP1R12A PE=4 SV=2
200	1	Uniprot_Bovine	A8E651	67	68536	1	1	1	1	0.06	tr|A8E651|A8E651_BOVIN EWSR1 protein OS=Bos taurus GN=EWSR1 PE=2 SV=1
201	1	Uniprot_Bovine	G8JKX6	66	23164	1	1	1	1	0.2	tr|G8JKX6|G8JKX6_BOVIN Tetraspanin (Fragment) OS=Bos taurus GN=CD9 PE=3 SV=1
202	1	Uniprot_Bovine	A2VDM7	66	68514	2	2	2	2	0.13	tr|A2VDM7|A2VDM7_BOVIN Splicing factor 1 OS=Bos taurus GN=SF1 PE=2 SV=1
203	1	Uniprot_Bovine	E1BPX9	64	159446	3	3	2	2	0.05	tr|E1BPX9|E1BPX9_BOVIN Uncharacterized protein OS=Bos taurus GN=LRPPRC PE=4 SV=2
204	1	Uniprot_Bovine	Q0VCY7	62	27842	2	2	2	2	0.35	sp|Q0VCY7|SRSF1_BOVIN Serine/arginine-rich splicing factor 1 OS=Bos taurus GN=SRSF1 PE=2 SV=1
206	1	Uniprot_Bovine	F1MNN6	61	99178	1	1	1	1	0.04	tr|F1MNN6|F1MNN6_BOVIN Major vault protein OS=Bos taurus GN=MVP PE=1 SV=1
207	1	Uniprot_Bovine	O02741	61	17470	4	4	1	1	0.27	sp|O02741|ISG15_BOVIN Ubiquitin-like protein ISG15 OS=Bos taurus GN=ISG15 PE=2 SV=3
208	1	Uniprot_Bovine	F1N6N2	61	40202	2	2	1	1	0.11	tr|F1N6N2|F1N6N2_BOVIN Uncharacterized protein OS=Bos taurus GN=GPRC5A PE=4 SV=2
209	1	Uniprot_Bovine	F1MLB8	60	59767	5	5	2	2	0.15	tr|F1MLB8|F1MLB8_BOVIN ATP synthase subunit alpha OS=Bos taurus GN=ATP5A1 PE=1 SV=1
210	1	Uniprot_Bovine	E1BCX9	59	93656	1	1	1	1	0.05	tr|E1BCX9|E1BCX9_BOVIN Uncharacterized protein (Fragment) OS=Bos taurus GN=EPS8 PE=4 SV=2
211	1	Uniprot_Bovine	F1MW57	59	37681	3	3	2	2	0.25	tr|F1MW57|F1MW57_BOVIN Serine/threonine-protein phosphatase (Fragment) OS=Bos taurus GN=PPP1CB PE=3 SV=2
212	1	Uniprot_Bovine	F1MJX4	59	106770	2	2	2	2	0.08	tr|F1MJX4|F1MJX4_BOVIN Uncharacterized protein OS=Bos taurus GN=SKIV2L2 PE=4 SV=2
213	1	Uniprot_Bovine	F1MUM9	59	131679	2	2	2	2	0.07	tr|F1MUM9|F1MUM9_BOVIN Uncharacterized protein (Fragment) OS=Bos taurus GN=ADAR PE=1 SV=2
214	1	Uniprot_Bovine	F1MX04	59	179452	1	1	1	1	0.02	tr|F1MX04|F1MX04_BOVIN Uncharacterized protein (Fragment) OS=Bos taurus GN=EIF4G1 PE=4 SV=2
215	1	Uniprot_Bovine	A8E648	58	104257	3	3	2	2	0.08	tr|A8E648|A8E648_BOVIN CHERP protein OS=Bos taurus GN=CHERP PE=2 SV=1
216	1	Uniprot_Bovine	Q8SPJ1	58	82510	1	1	1	1	0.05	sp|Q8SPJ1|PLAK_BOVIN Junction plakoglobin OS=Bos taurus GN=JUP PE=2 SV=1
218	1	Uniprot_Bovine	Q862I1	57	17882	3	3	3	3	1.01	sp|Q862I1|RL24_BOVIN 60S ribosomal protein L24 OS=Bos taurus GN=RPL24 PE=2 SV=2
219	1	Uniprot_Bovine	F1MWJ0	57	53552	1	1	1	1	0.08	tr|F1MWJ0|F1MWJ0_BOVIN Uncharacterized protein OS=Bos taurus GN=CDSN PE=1 SV=1
220	1	Uniprot_Bovine	E1BEK9	56	125519	3	3	3	3	0.11	tr|E1BEK9|E1BEK9_BOVIN Uncharacterized protein OS=Bos taurus GN=UPF1 PE=4 SV=2
221	1	Uniprot_Bovine	E1BH80	56	63816	1	1	1	1	0.07	tr|E1BH80|E1BH80_BOVIN Uncharacterized protein OS=Bos taurus GN=YTHDF3 PE=4 SV=2
222	1	Uniprot_Bovine	A5PJ69	56	52126	2	2	1	1	0.08	tr|A5PJ69|A5PJ69_BOVIN SERPINA10 protein OS=Bos taurus GN=SERPINA10 PE=2 SV=1
223	1	Uniprot_Bovine	E1BA17	55	194795	1	1	1	1	0.02	tr|E1BA17|E1BA17_BOVIN Uncharacterized protein OS=Bos taurus GN=COL14A1 PE=1 SV=2
224	1	Uniprot_Bovine	Q3SYV6	55	58232	2	2	2	2	0.16	tr|Q3SYV6|Q3SYV6_BOVIN Importin subunit alpha OS=Bos taurus GN=KPNA2 PE=2 SV=1
225	1	Uniprot_Bovine	A2VE21	54	98700	1	1	1	1	0.04	sp|A2VE21|COPG2_BOVIN Coatomer subunit gamma-2 OS=Bos taurus GN=COPG2 PE=2 SV=1
226	1	Uniprot_Bovine	E1B7R4	54	166575	3	3	2	2	0.05	tr|E1B7R4|E1B7R4_BOVIN Eukaryotic translation initiation factor 3 subunit A OS=Bos taurus GN=EIF3A PE=3 SV=2
227	1	Uniprot_Bovine	Q08DN9	54	92942	2	2	2	2	0.1	tr|Q08DN9|Q08DN9_BOVIN Poly (ADP-ribose) polymerase family, member 9 OS=Bos taurus GN=PARP9 PE=2 SV=1
228	1	Uniprot_Bovine	F1MFC2	54	122185	2	2	2	2	0.07	tr|F1MFC2|F1MFC2_BOVIN Uncharacterized protein OS=Bos taurus GN=DSG2 PE=4 SV=2
229	1	Uniprot_Bovine	F1N6W2	54	57600	4	4	3	3	0.25	tr|F1N6W2|F1N6W2_BOVIN Uncharacterized protein OS=Bos taurus GN=PPIL4 PE=4 SV=1
230	1	Uniprot_Bovine	Q08E38	53	55617	3	3	3	3	0.26	sp|Q08E38|PRP19_BOVIN Pre-mRNA-processing factor 19 OS=Bos taurus GN=PRPF19 PE=2 SV=1
231	1	Uniprot_Bovine	F2Z4C6	52	102778	1	1	1	1	0.04	tr|F2Z4C6|F2Z4C6_BOVIN Eukaryotic translation initiation factor 4 gamma 2 (Fragment) OS=Bos taurus GN=EIF4G2 PE=4 SV=1
232	1	Uniprot_Bovine	E1BK63	52	24226	2	2	2	2	0.41	tr|E1BK63|E1BK63_BOVIN Ribosomal protein L15 OS=Bos taurus GN=RPL15 PE=3 SV=1
233	1	Uniprot_Bovine	Q58DA3	52	43523	1	1	1	1	0.1	tr|Q58DA3|Q58DA3_BOVIN Putative uncharacterized protein LYAR OS=Bos taurus GN=LYAR PE=2 SV=1
234	1	Uniprot_Bovine	Q5EAD2	51	57327	3	3	3	3	0.25	sp|Q5EAD2|SERA_BOVIN D-3-phosphoglycerate dehydrogenase OS=Bos taurus GN=PHGDH PE=2 SV=3
235	1	Uniprot_Bovine	F1MQU4	51	106272	2	2	2	2	0.08	tr|F1MQU4|F1MQU4_BOVIN Uncharacterized protein OS=Bos taurus GN=BCLAF1 PE=4 SV=2
236	1	Uniprot_Bovine	E1BFB0	51	285199	2	2	1	1	0.01	tr|E1BFB0|E1BFB0_BOVIN Uncharacterized protein OS=Bos taurus GN=SPTAN1 PE=1 SV=2
237	1	Uniprot_Bovine	Q3T171	51	12273	4	4	3	3	1.72	sp|Q3T171|RL36_BOVIN 60S ribosomal protein L36 OS=Bos taurus GN=RPL36 PE=3 SV=3
238	1	Uniprot_Bovine	F1MXI4	50	94108	4	4	4	4	0.2	tr|F1MXI4|F1MXI4_BOVIN Uncharacterized protein OS=Bos taurus GN=MATR3 PE=1 SV=1
239	1	Uniprot_Bovine	A4IF63	50	82451	3	3	1	1	0.05	sp|A4IF63|TRIM2_BOVIN Tripartite motif-containing protein 2 OS=Bos taurus GN=TRIM2 PE=2 SV=1
240	1	Uniprot_Bovine	E1B9M9	50	11388	5	5	2	2	1.05	tr|E1B9M9|E1B9M9_BOVIN Histone H4 OS=Bos taurus GN=LOC525863 PE=3 SV=1
241	1	Uniprot_Bovine	A1A4K8	50	28197	1	1	1	1	0.16	sp|A1A4K8|U2AF1_BOVIN Splicing factor U2AF 35 kDa subunit OS=Bos taurus GN=U2AF1 PE=2 SV=1
242	1	Uniprot_Bovine	F1MM78	50	79530	2	2	2	2	0.11	tr|F1MM78|F1MM78_BOVIN Uncharacterized protein OS=Bos taurus GN=ZCCHC8 PE=4 SV=2
243	1	Uniprot_Bovine	Q3SYW6	49	105984	1	1	1	1	0.04	sp|Q3SYW6|EIF3C_BOVIN Eukaryotic translation initiation factor 3 subunit C OS=Bos taurus GN=EIF3C PE=2 SV=1
244	1	Uniprot_Bovine	F1MVY8	49	81888	1	1	1	1	0.05	tr|F1MVY8|F1MVY8_BOVIN Uncharacterized protein OS=Bos taurus GN=TAP1 PE=3 SV=2
245	1	Uniprot_Bovine	Q32PB9	49	8270	2	2	2	2	1.65	sp|Q32PB9|RL38_BOVIN 60S ribosomal protein L38 OS=Bos taurus GN=RPL38 PE=3 SV=4
246	1	Uniprot_Bovine	Q3SZ90	48	23565	2	2	2	2	0.43	sp|Q3SZ90|RL13A_BOVIN 60S ribosomal protein L13a OS=Bos taurus GN=RPL13A PE=2 SV=3
247	1	Uniprot_Bovine	E1BDM8	48	54741	2	2	1	1	0.17	tr|E1BDM8|E1BDM8_BOVIN Uncharacterized protein OS=Bos taurus GN=DDX6 PE=1 SV=1
248	1	Uniprot_Bovine	F1MLM2	46	114568	1	1	1	1	0.04	tr|F1MLM2|F1MLM2_BOVIN Uncharacterized protein OS=Bos taurus GN=HLTF PE=4 SV=2
249	1	Uniprot_Bovine	F1MX61	46	146506	2	2	2	2	0.06	tr|F1MX61|F1MX61_BOVIN Uncharacterized protein OS=Bos taurus GN=SF3B1 PE=1 SV=2
250	1	Uniprot_Bovine	E1BBY7	46	95305	2	2	2	2	0.09	tr|E1BBY7|E1BBY7_BOVIN Uncharacterized protein OS=Bos taurus GN=HSPA4 PE=1 SV=2
251	1	Uniprot_Bovine	E1BH02	45	189123	1	1	1	1	0.02	tr|E1BH02|E1BH02_BOVIN Aurora kinase B OS=Bos taurus GN=AIM1 PE=4 SV=2
252	1	Uniprot_Bovine	F1N2H4	45	75745	1	1	1	1	0.06	tr|F1N2H4|F1N2H4_BOVIN Uncharacterized protein OS=Bos taurus GN=AKAP8 PE=4 SV=1
253	1	Uniprot_Bovine	F1N2R1	45	31529	1	1	1	1	0.14	tr|F1N2R1|F1N2R1_BOVIN Uncharacterized protein OS=Bos taurus GN=STOM PE=4 SV=2
254	1	Uniprot_Bovine	F1MHR6	44	74045	3	3	2	2	0.12	tr|F1MHR6|F1MHR6_BOVIN Uncharacterized protein (Fragment) OS=Bos taurus GN=KHSRP PE=1 SV=2
255	1	Uniprot_Bovine	A3KN04	44	68481	2	2	2	2	0.13	tr|A3KN04|A3KN04_BOVIN Dolichyl-diphosphooligosaccharide--protein glycosyltransferase subunit 1 OS=Bos taurus GN=RPN1 PE=1 SV=1
256	1	Uniprot_Bovine	F1MBN2	44	135403	2	2	2	2	0.06	tr|F1MBN2|F1MBN2_BOVIN Uncharacterized protein OS=Bos taurus GN=TJP2 PE=1 SV=2
257	1	Uniprot_Bovine	F1MH34	43	77299	2	2	2	2	0.12	tr|F1MH34|F1MH34_BOVIN Uncharacterized protein (Fragment) OS=Bos taurus GN=STAU1 PE=4 SV=2
258	1	Uniprot_Bovine	E1BNF9	43	32680	5	5	1	1	0.14	tr|E1BNF9|E1BNF9_BOVIN Uncharacterized protein OS=Bos taurus GN=SLAMF9 PE=4 SV=2
259	1	Uniprot_Bovine	Q6B855	43	68547	1	1	1	1	0.06	sp|Q6B855|TKT_BOVIN Transketolase OS=Bos taurus GN=TKT PE=2 SV=1
260	1	Uniprot_Bovine	E1BGX1	43	51238	3	3	1	1	0.18	tr|E1BGX1|E1BGX1_BOVIN Uncharacterized protein OS=Bos taurus GN=TAF15 PE=4 SV=2
261	1	Uniprot_Bovine	F1N6H4	43	829008	1	1	1	1	0.01	tr|F1N6H4|F1N6H4_BOVIN Uncharacterized protein (Fragment) OS=Bos taurus GN=MACF1 PE=4 SV=2
262	1	Uniprot_Bovine	A5D984	42	58482	2	2	2	2	0.16	tr|A5D984|A5D984_BOVIN Pyruvate kinase OS=Bos taurus GN=PKM2 PE=1 SV=1
263	1	Uniprot_Bovine	D3JUI8	42	42287	1	1	1	1	0.1	tr|D3JUI8|D3JUI8_BOVIN RNA-binding motif protein, X chromosome OS=Bos taurus GN=RBMX PE=1 SV=1
264	1	Uniprot_Bovine	E1BCT7	42	146172	2	2	2	2	0.06	tr|E1BCT7|E1BCT7_BOVIN Uncharacterized protein OS=Bos taurus GN=WDR33 PE=4 SV=1
265	1	Uniprot_Bovine	F1MG05	42	50729	1	1	1	1	0.09	tr|F1MG05|F1MG05_BOVIN Elongation factor 1-gamma OS=Bos taurus GN=EEF1G PE=1 SV=1
266	1	Uniprot_Bovine	E1BC46	42	95020	1	1	1	1	0.05	tr|E1BC46|E1BC46_BOVIN Kinesin-like protein OS=Bos taurus GN=KIF18B PE=3 SV=2
267	1	Uniprot_Bovine	F1MUA7	41	69440	1	1	1	1	0.06	tr|F1MUA7|F1MUA7_BOVIN Uncharacterized protein (Fragment) OS=Bos taurus GN=KIAA1598 PE=1 SV=2
269	1	Uniprot_Bovine	P61257	41	17248	2	2	2	2	0.62	sp|P61257|RL26_BOVIN 60S ribosomal protein L26 OS=Bos taurus GN=RPL26 PE=2 SV=1
270	1	Uniprot_Bovine	F1MU08	41	114152	1	1	1	1	0.04	tr|F1MU08|F1MU08_BOVIN Poly [ADP-ribose] polymerase 1 OS=Bos taurus GN=PARP1 PE=4 SV=2
271	1	Uniprot_Bovine	E1B7N8	40	14094	2	2	2	2	0.8	tr|E1B7N8|E1B7N8_BOVIN Uncharacterized protein OS=Bos taurus PE=4 SV=1
272	1	Uniprot_Bovine	Q56K14	40	11621	2	2	2	2	1.02	sp|Q56K14|RLA1_BOVIN 60S acidic ribosomal protein P1 OS=Bos taurus GN=RPLP1 PE=3 SV=1
273	1	Uniprot_Bovine	E1BJG5	40	88329	1	1	1	1	0.05	tr|E1BJG5|E1BJG5_BOVIN Uncharacterized protein OS=Bos taurus GN=TRIM28 PE=1 SV=2
274	1	Uniprot_Bovine	E1B9R8	39	103228	2	2	2	2	0.09	tr|E1B9R8|E1B9R8_BOVIN Uncharacterized protein OS=Bos taurus GN=SLFN11 PE=4 SV=1
275	1	Uniprot_Bovine	F1N7M6	38	86753	1	1	1	1	0.05	tr|F1N7M6|F1N7M6_BOVIN Uncharacterized protein (Fragment) OS=Bos taurus GN=CEP85 PE=4 SV=1
276	1	Uniprot_Bovine	F1MBF0	38	65722	1	1	1	1	0.07	tr|F1MBF0|F1MBF0_BOVIN Eukaryotic translation initiation factor 2 subunit 1 OS=Bos taurus GN=EIF2A PE=4 SV=1
277	1	Uniprot_Bovine	F6QIA5	38	58976	1	1	1	1	0.07	tr|F6QIA5|F6QIA5_BOVIN Uncharacterized protein OS=Bos taurus GN=RBM39 PE=1 SV=1
278	1	Uniprot_Bovine	F1MHD9	38	68990	1	1	1	1	0.06	tr|F1MHD9|F1MHD9_BOVIN Uncharacterized protein (Fragment) OS=Bos taurus GN=LARP4 PE=4 SV=2
279	1	Uniprot_Bovine	P12234	38	40570	1	1	1	1	0.11	sp|P12234|MPCP_BOVIN Phosphate carrier protein, mitochondrial OS=Bos taurus GN=SLC25A3 PE=1 SV=1
280	1	Uniprot_Bovine	Q3SZR8	38	19546	1	1	1	1	0.24	sp|Q3SZR8|SRSF3_BOVIN Serine/arginine-rich splicing factor 3 OS=Bos taurus GN=SRSF3 PE=2 SV=1
281	1	Uniprot_Bovine	Q3SZ10	38	46723	1	1	1	1	0.09	sp|Q3SZ10|RL3L_BOVIN 60S ribosomal protein L3-like OS=Bos taurus GN=RPL3L PE=2 SV=3
282	1	Uniprot_Bovine	F1ME65	37	64605	3	3	1	1	0.07	tr|F1ME65|F1ME65_BOVIN Uncharacterized protein OS=Bos taurus GN=CKAP4 PE=1 SV=1
283	1	Uniprot_Bovine	B0JYP5	37	98497	1	1	1	1	0.04	tr|B0JYP5|B0JYP5_BOVIN Protein argonaute-2 OS=Bos taurus GN=EIF2C2 PE=2 SV=1
284	1	Uniprot_Bovine	F1N514	37	52187	3	3	1	1	0.08	tr|F1N514|F1N514_BOVIN Uncharacterized protein OS=Bos taurus GN=CD5L PE=4 SV=2
285	1	Uniprot_Bovine	P61085	37	22507	1	1	1	1	0.2	sp|P61085|UBE2K_BOVIN Ubiquitin-conjugating enzyme E2 K OS=Bos taurus GN=UBE2K PE=1 SV=3
286	1	Uniprot_Bovine	Q3ZBT6	37	33760	1	1	1	1	0.13	sp|Q3ZBT6|TRA2B_BOVIN Transformer-2 protein homolog beta OS=Bos taurus GN=TRA2B PE=2 SV=1
287	1	Uniprot_Bovine	F1MXX5	37	120042	1	1	1	1	0.04	tr|F1MXX5|F1MXX5_BOVIN Uncharacterized protein (Fragment) OS=Bos taurus GN=NRD1 PE=3 SV=1
288	1	Uniprot_Bovine	G3MYE2	37	34779	1	1	1	1	0.13	tr|G3MYE2|G3MYE2_BOVIN Uncharacterized protein (Fragment) OS=Bos taurus PE=3 SV=1
289	1	Uniprot_Bovine	G3X7T9	36	16867	1	1	1	1	0.28	tr|G3X7T9|G3X7T9_BOVIN Uncharacterized protein (Fragment) OS=Bos taurus PE=3 SV=1
290	1	Uniprot_Bovine	A4FUI2	36	10854	1	1	1	1	0.46	sp|A4FUI2|RUXE_BOVIN Small nuclear ribonucleoprotein E OS=Bos taurus GN=SNRPE PE=3 SV=1
291	1	Uniprot_Bovine	A6QQU9	36	69117	1	1	1	1	0.06	tr|A6QQU9|A6QQU9_BOVIN PIAS3 protein OS=Bos taurus GN=PIAS3 PE=2 SV=1
292	1	Uniprot_Bovine	G3N156	35	79220	1	1	1	1	0.05	tr|G3N156|G3N156_BOVIN Plakophilin-1 OS=Bos taurus GN=PKP1 PE=4 SV=1
293	1	Uniprot_Bovine	F6RAG5	35	109689	1	1	1	1	0.04	tr|F6RAG5|F6RAG5_BOVIN Kinesin-like protein OS=Bos taurus GN=KIF5C PE=3 SV=1
294	1	Uniprot_Bovine	F1MN93	35	91564	1	1	1	1	0.05	tr|F1MN93|F1MN93_BOVIN Uncharacterized protein OS=Bos taurus GN=TOP1 PE=4 SV=1
295	1	Uniprot_Bovine	P68002	35	32113	1	1	1	1	0.14	sp|P68002|VDAC2_BOVIN Voltage-dependent anion-selective channel protein 2 OS=Bos taurus GN=VDAC2 PE=2 SV=2
296	1	Uniprot_Bovine	E1BF37	35	111480	1	1	1	1	0.04	tr|E1BF37|E1BF37_BOVIN Uncharacterized protein OS=Bos taurus GN=MKL2 PE=4 SV=2
297	1	Uniprot_Bovine	E1BIV7	34	227843	1	1	1	1	0.02	tr|E1BIV7|E1BIV7_BOVIN Uncharacterized protein OS=Bos taurus GN=ZFC3H1 PE=4 SV=2
298	1	Uniprot_Bovine	A7YW98	34	76425	1	1	1	1	0.06	sp|A7YW98|SYRC_BOVIN Arginine--tRNA ligase, cytoplasmic OS=Bos taurus GN=RARS PE=2 SV=1
299	1	Uniprot_Bovine	F1N650	34	39240	1	1	1	1	0.11	tr|F1N650|F1N650_BOVIN Annexin OS=Bos taurus GN=ANXA1 PE=1 SV=1
300	1	Uniprot_Bovine	F1MVC0	33	245178	1	1	1	1	0.02	tr|F1MVC0|F1MVC0_BOVIN Uncharacterized protein OS=Bos taurus GN=CAD PE=3 SV=2
301	1	Uniprot_Bovine	E1BBH1	33	142308	3	3	2	2	0.06	tr|E1BBH1|E1BBH1_BOVIN Uncharacterized protein OS=Bos taurus GN=PHLDB2 PE=4 SV=1
302	1	Uniprot_Bovine	A4FV23	32	87747	1	1	1	1	0.05	tr|A4FV23|A4FV23_BOVIN DDX21 protein OS=Bos taurus GN=DDX21 PE=2 SV=1
303	1	Uniprot_Bovine	A7MBC5	32	145862	3	3	2	2	0.06	tr|A7MBC5|A7MBC5_BOVIN IARS protein OS=Bos taurus GN=IARS PE=2 SV=1
304	1	Uniprot_Bovine	Q0VCF9	32	21972	1	1	1	1	0.21	sp|Q0VCF9|LSM12_BOVIN Protein LSM12 homolog OS=Bos taurus GN=LSM12 PE=2 SV=2
305	1	Uniprot_Bovine	P22439	32	54138	1	1	1	1	0.08	sp|P22439|ODPX_BOVIN Pyruvate dehydrogenase protein X component OS=Bos taurus GN=PDHX PE=1 SV=3
306	1	Uniprot_Bovine	Q08DN8	32	47552	1	1	1	1	0.09	sp|Q08DN8|FLOT1_BOVIN Flotillin-1 OS=Bos taurus GN=FLOT1 PE=2 SV=1
307	1	Uniprot_Bovine	F1MYC9	32	275019	2	2	2	2	0.03	tr|F1MYC9|F1MYC9_BOVIN Uncharacterized protein OS=Bos taurus GN=SPTBN1 PE=4 SV=1
308	1	Uniprot_Bovine	P79101	32	78065	1	1	1	1	0.06	sp|P79101|CPSF3_BOVIN Cleavage and polyadenylation specificity factor subunit 3 OS=Bos taurus GN=CPSF3 PE=1 SV=1
309	1	Uniprot_Bovine	E1BMQ6	31	110677	1	1	1	1	0.04	tr|E1BMQ6|E1BMQ6_BOVIN Calcium-transporting ATPase OS=Bos taurus GN=ATP2A3 PE=3 SV=2
310	1	Uniprot_Bovine	G8JKY4	31	39513	1	1	1	1	0.11	tr|G8JKY4|G8JKY4_BOVIN Renin receptor (Fragment) OS=Bos taurus GN=ATP6AP2 PE=4 SV=1
311	1	Uniprot_Bovine	Q0VCX4	30	86083	1	1	1	1	0.05	sp|Q0VCX4|CTNB1_BOVIN Catenin beta-1 OS=Bos taurus GN=CTNNB1 PE=1 SV=1
312	1	Uniprot_Bovine	F1MG09	30	15257	1	1	1	1	0.31	tr|F1MG09|F1MG09_BOVIN Uncharacterized protein OS=Bos taurus PE=3 SV=2
313	1	Uniprot_Bovine	P20959	30	32576	1	1	1	1	0.14	sp|P20959|IBP3_BOVIN Insulin-like growth factor-binding protein 3 OS=Bos taurus GN=IGFBP3 PE=1 SV=3
314	1	Uniprot_Bovine	F1MS08	30	130959	1	1	1	1	0.03	tr|F1MS08|F1MS08_BOVIN Uncharacterized protein OS=Bos taurus GN=SLC12A2 PE=4 SV=2
315	1	Uniprot_Bovine	A6QLA8	30	72212	1	1	1	1	0.06	tr|A6QLA8|A6QLA8_BOVIN TRIM25 protein OS=Bos taurus GN=TRIM25 PE=2 SV=1
316	1	Uniprot_Bovine	F1MK30	29	34279	2	2	1	1	0.13	tr|F1MK30|F1MK30_BOVIN 60S ribosomal protein L13 OS=Bos taurus GN=RPL13 PE=1 SV=1
317	1	Uniprot_Bovine	F1MGM4	29	267877	1	1	1	1	0.02	tr|F1MGM4|F1MGM4_BOVIN Uncharacterized protein OS=Bos taurus GN=NCOR1 PE=4 SV=2
318	1	Uniprot_Bovine	Q865V6	29	39137	1	1	1	1	0.11	sp|Q865V6|CAPG_BOVIN Macrophage-capping protein OS=Bos taurus GN=CAPG PE=2 SV=1
319	1	Uniprot_Bovine	F1MTX7	29	57472	1	1	1	1	0.08	tr|F1MTX7|F1MTX7_BOVIN Aspartate--tRNA ligase, cytoplasmic OS=Bos taurus GN=DARS PE=3 SV=1
320	1	Uniprot_Bovine	Q3ZBP3	28	44312	1	1	1	1	0.1	sp|Q3ZBP3|RBMS1_BOVIN RNA-binding motif, single-stranded-interacting protein 1 OS=Bos taurus GN=RBMS1 PE=2 SV=1
321	1	Uniprot_Bovine	Q3ZCI9	28	60142	2	2	1	1	0.07	sp|Q3ZCI9|TCPQ_BOVIN T-complex protein 1 subunit theta OS=Bos taurus GN=CCT8 PE=1 SV=3
322	1	Uniprot_Bovine	E1B718	28	111862	3	3	2	2	0.08	tr|E1B718|E1B718_BOVIN Uncharacterized protein OS=Bos taurus GN=FMNL3 PE=4 SV=2
323	1	Uniprot_Bovine	Q32PB1	27	14905	3	3	1	1	0.32	sp|Q32PB1|PROF3_BOVIN Profilin-3 OS=Bos taurus GN=PFN3 PE=2 SV=1
324	1	Uniprot_Bovine	A6QLV1	27	81567	1	1	1	1	0.05	tr|A6QLV1|A6QLV1_BOVIN UNC84B protein OS=Bos taurus GN=UNC84B PE=2 SV=1
325	1	Uniprot_Bovine	P20004	27	86047	1	1	1	1	0.05	sp|P20004|ACON_BOVIN Aconitate hydratase, mitochondrial OS=Bos taurus GN=ACO2 PE=1 SV=4
327	1	Uniprot_Bovine	E1BP50	27	171827	1	1	1	1	0.02	tr|E1BP50|E1BP50_BOVIN Uncharacterized protein OS=Bos taurus GN=TNKS1BP1 PE=1 SV=2
328	1	Uniprot_Bovine	E1BMZ9	27	147751	1	1	1	1	0.03	tr|E1BMZ9|E1BMZ9_BOVIN Structural maintenance of chromosomes protein OS=Bos taurus GN=SMC4 PE=3 SV=2
329	1	Uniprot_Bovine	P31976	26	68832	1	1	1	1	0.06	sp|P31976|EZRI_BOVIN Ezrin OS=Bos taurus GN=EZR PE=1 SV=2
330	1	Uniprot_Bovine	F1N365	26	145681	1	1	1	1	0.03	tr|F1N365|F1N365_BOVIN Uncharacterized protein (Fragment) OS=Bos taurus GN=FLII PE=4 SV=1
331	1	Uniprot_Bovine	F1MDH3	26	272813	1	1	1	1	0.02	tr|F1MDH3|F1MDH3_BOVIN Uncharacterized protein (Fragment) OS=Bos taurus GN=TLN1 PE=1 SV=2
332	1	Uniprot_Bovine	Q2HJG4	25	81158	1	1	1	1	0.05	sp|Q2HJG4|TDRD3_BOVIN Tudor domain-containing protein 3 OS=Bos taurus GN=TDRD3 PE=2 SV=1
333	1	Uniprot_Bovine	P60661	25	17090	1	1	1	1	0.27	sp|P60661|MYL6_BOVIN Myosin light polypeptide 6 OS=Bos taurus GN=MYL6 PE=2 SV=2
334	1	Uniprot_Bovine	G3N3W3	25	35657	1	1	1	1	0.13	tr|G3N3W3|G3N3W3_BOVIN ADP/ATP translocase 2 (Fragment) OS=Bos taurus GN=SLC25A5 PE=3 SV=1
335	1	Uniprot_Bovine	Q5E9A1	25	23356	1	1	1	1	0.2	sp|Q5E9A1|NACA_BOVIN Nascent polypeptide-associated complex subunit alpha OS=Bos taurus GN=NACA PE=1 SV=1
336	1	Uniprot_Bovine	Q3SYT9	25	37177	1	1	1	1	0.12	tr|Q3SYT9|Q3SYT9_BOVIN Poly(RC) binding protein 2 OS=Bos taurus GN=PCBP2 PE=1 SV=1
337	1	Uniprot_Bovine	F1MFZ9	24	110674	1	1	1	1	0.04	tr|F1MFZ9|F1MFZ9_BOVIN Uncharacterized protein OS=Bos taurus GN=RBM10 PE=4 SV=2
338	1	Uniprot_Bovine	F1MBW3	24	81641	1	1	1	1	0.05	tr|F1MBW3|F1MBW3_BOVIN Uncharacterized protein (Fragment) OS=Bos taurus GN=ACSL4 PE=4 SV=1
339	1	Uniprot_Bovine	F1N7H1	24	92452	1	1	1	1	0.05	tr|F1N7H1|F1N7H1_BOVIN Uncharacterized protein OS=Bos taurus GN=PKP2 PE=4 SV=2
340	1	Uniprot_Bovine	F1MIM3	24	103767	1	1	1	1	0.04	tr|F1MIM3|F1MIM3_BOVIN Hexokinase OS=Bos taurus GN=HKDC1 PE=3 SV=2
341	1	Uniprot_Bovine	F1MRZ0	24	117875	1	1	1	1	0.04	tr|F1MRZ0|F1MRZ0_BOVIN Uncharacterized protein OS=Bos taurus GN=AMOT PE=4 SV=2
342	1	Uniprot_Bovine	F1MBK4	24	60943	2	2	2	2	0.15	tr|F1MBK4|F1MBK4_BOVIN Uncharacterized protein (Fragment) OS=Bos taurus GN=NXPE2 PE=4 SV=1
344	1	Uniprot_Bovine	F1MNU7	24	161621	1	1	1	1	0.03	tr|F1MNU7|F1MNU7_BOVIN Uncharacterized protein OS=Bos taurus GN=YTHDC2 PE=4 SV=2
345	1	Uniprot_Bovine	F1MDW1	24	101653	2	2	2	2	0.09	tr|F1MDW1|F1MDW1_BOVIN Methionine--tRNA ligase, cytoplasmic OS=Bos taurus GN=MARS PE=3 SV=1
346	1	Uniprot_Bovine	Q2KHU8	23	51603	1	1	1	1	0.09	sp|Q2KHU8|IF2G_BOVIN Eukaryotic translation initiation factor 2 subunit 3 OS=Bos taurus GN=EIF2S3 PE=2 SV=1
347	1	Uniprot_Bovine	F1N0B2	23	136661	1	1	1	1	0.03	tr|F1N0B2|F1N0B2_BOVIN Phospholipid-transporting ATPase (Fragment) OS=Bos taurus GN=ATP8A2 PE=3 SV=2
348	1	Uniprot_Bovine	E1BKT0	23	114434	1	1	1	1	0.04	tr|E1BKT0|E1BKT0_BOVIN Uncharacterized protein OS=Bos taurus GN=LUZP1 PE=4 SV=2
349	1	Uniprot_Bovine	G8JKX8	23	81241	1	1	1	1	0.05	tr|G8JKX8|G8JKX8_BOVIN Coatomer subunit beta' OS=Bos taurus GN=COPB2 PE=4 SV=1
350	1	Uniprot_Bovine	E1BCF8	23	102688	1	1	1	1	0.04	tr|E1BCF8|E1BCF8_BOVIN Uncharacterized protein OS=Bos taurus GN=ZC3HAV1 PE=4 SV=1
351	1	Uniprot_Bovine	F1MFF4	23	15552	1	1	1	1	0.31	tr|F1MFF4|F1MFF4_BOVIN Uncharacterized protein (Fragment) OS=Bos taurus GN=LOC100294785 PE=4 SV=2
352	1	Uniprot_Bovine	F1MNS0	23	538085	1	1	1	1	0.01	tr|F1MNS0|F1MNS0_BOVIN Uncharacterized protein OS=Bos taurus GN=HERC1 PE=4 SV=2
353	1	Uniprot_Bovine	F1N0Y9	23	113513	1	1	1	1	0.04	tr|F1N0Y9|F1N0Y9_BOVIN Uncharacterized protein (Fragment) OS=Bos taurus GN=ZFR PE=4 SV=1
354	1	Uniprot_Bovine	E1BJV5	23	220241	1	1	1	1	0.02	tr|E1BJV5|E1BJV5_BOVIN Uncharacterized protein OS=Bos taurus GN=ZNF638 PE=4 SV=2
355	1	Uniprot_Bovine	G5E5T4	22	50207	2	2	1	1	0.09	tr|G5E5T4|G5E5T4_BOVIN Uncharacterized protein (Fragment) OS=Bos taurus PE=4 SV=1
356	1	Uniprot_Bovine	A4FUD0	22	101740	1	1	1	1	0.04	tr|A4FUD0|A4FUD0_BOVIN MTHFD1 protein OS=Bos taurus GN=MTHFD1 PE=1 SV=1
357	1	Uniprot_Bovine	F1MSM4	22	52936	2	2	1	1	0.08	tr|F1MSM4|F1MSM4_BOVIN Uncharacterized protein (Fragment) OS=Bos taurus GN=GYG2 PE=4 SV=2
358	1	Uniprot_Bovine	E1BGE5	22	120765	1	1	1	1	0.04	tr|E1BGE5|E1BGE5_BOVIN Uncharacterized protein OS=Bos taurus GN=IPO7 PE=4 SV=1
359	1	Uniprot_Bovine	E1BMW2	22	107925	1	1	1	1	0.04	tr|E1BMW2|E1BMW2_BOVIN Uncharacterized protein (Fragment) OS=Bos taurus PE=4 SV=2
360	1	Uniprot_Bovine	E1BJI4	22	123055	1	1	1	1	0.03	tr|E1BJI4|E1BJI4_BOVIN Uncharacterized protein OS=Bos taurus GN=BTBD11 PE=4 SV=1
361	1	Uniprot_Bovine	F1MMB2	22	81875	1	1	1	1	0.05	tr|F1MMB2|F1MMB2_BOVIN Uncharacterized protein (Fragment) OS=Bos taurus GN=RAB11FIP3 PE=4 SV=1
362	1	Uniprot_Bovine	E1BKQ2	21	128611	1	1	1	1	0.03	tr|E1BKQ2|E1BKQ2_BOVIN Uncharacterized protein OS=Bos taurus GN=RAB11FIP1 PE=4 SV=2
363	1	Uniprot_Bovine	Q2KIV3	21	40342	1	1	1	1	0.11	tr|Q2KIV3|Q2KIV3_BOVIN RNA binding motif protein 4B OS=Bos taurus GN=RBM4B PE=2 SV=1
364	1	Uniprot_Bovine	E1BDC1	21	64559	1	1	1	1	0.07	tr|E1BDC1|E1BDC1_BOVIN Uncharacterized protein (Fragment) OS=Bos taurus GN=GPR50 PE=3 SV=2
365	1	Uniprot_Bovine	Q27954	21	139810	1	1	1	1	0.03	sp|Q27954|COPA_BOVIN Coatomer subunit alpha OS=Bos taurus GN=COPA PE=1 SV=1
366	1	Uniprot_Bovine	F1MQY1	20	106599	1	1	1	1	0.04	tr|F1MQY1|F1MQY1_BOVIN DNA ligase OS=Bos taurus GN=LIG3 PE=3 SV=1
367	1	Uniprot_Bovine	E1BH19	20	14102	1	1	1	1	0.34	tr|E1BH19|E1BH19_BOVIN 40S ribosomal protein S30 OS=Bos taurus GN=FAU PE=4 SV=2
368	1	Uniprot_Bovine	E1BDA0	20	29098	1	1	1	1	0.15	tr|E1BDA0|E1BDA0_BOVIN Uncharacterized protein OS=Bos taurus GN=DRGX PE=4 SV=1
369	1	Uniprot_Bovine	A7MBD5	20	83025	1	1	1	1	0.05	tr|A7MBD5|A7MBD5_BOVIN PIK3R6 protein OS=Bos taurus GN=PIK3R6 PE=2 SV=1
370	1	Uniprot_Bovine	E1BQ15	20	169275	1	1	1	1	0.03	tr|E1BQ15|E1BQ15_BOVIN Uncharacterized protein OS=Bos taurus GN=CLASP2 PE=4 SV=2
371	1	Uniprot_Bovine	F1MVD8	20	67297	1	1	1	1	0.06	tr|F1MVD8|F1MVD8_BOVIN Uncharacterized protein OS=Bos taurus GN=MYO19 PE=4 SV=1
372	1	Uniprot_Bovine	F1MLW0	19	62096	1	1	1	1	0.07	tr|F1MLW0|F1MLW0_BOVIN Non-muscle caldesmon OS=Bos taurus GN=CALD1 PE=1 SV=2
373	1	Uniprot_Bovine	A7MBG8	19	50464	1	1	1	1	0.09	tr|A7MBG8|A7MBG8_BOVIN RUVBL1 protein OS=Bos taurus GN=RUVBL1 PE=2 SV=1
374	1	Uniprot_Bovine	A6QLR2	19	135926	1	1	1	1	0.03	tr|A6QLR2|A6QLR2_BOVIN LARS protein OS=Bos taurus GN=LARS PE=2 SV=1
375	1	Uniprot_Bovine	F1MBT6	19	126024	1	1	1	1	0.03	tr|F1MBT6|F1MBT6_BOVIN Uncharacterized protein (Fragment) OS=Bos taurus GN=ANLN PE=4 SV=2
376	1	Uniprot_Bovine	F1MMJ6	19	148356	1	1	1	1	0.03	tr|F1MMJ6|F1MMJ6_BOVIN Uncharacterized protein OS=Bos taurus GN=LRRC16A PE=4 SV=2
377	1	Uniprot_Bovine	E1BMF4	19	197668	1	1	1	1	0.02	tr|E1BMF4|E1BMF4_BOVIN Uncharacterized protein OS=Bos taurus GN=KIDINS220 PE=4 SV=2

## Sheet: LSDV012-CoIP
Family	Member	Database	Accession	Score	Mass	Num. of matches	Num. of significant matches	Num. of sequences	Num. of significant sequences	emPAI	Description
1	3	Uniprot_Bovine	F1MU12	8186	53494	249	249	40	40	54.66	tr|F1MU12|F1MU12_BOVIN Keratin, type II cytoskeletal 8 OS=Bos taurus GN=KRT8 PE=1 SV=1
1	6	Uniprot_Bovine	Q29S21	5464	51603	198	198	25	25	7.36	sp|Q29S21|K2C7_BOVIN Keratin, type II cytoskeletal 7 OS=Bos taurus GN=KRT7 PE=2 SV=1
1	7	Uniprot_Bovine	G3MXL3	5374	63082	206	206	15	15	1.73	tr|G3MXL3|G3MXL3_BOVIN Uncharacterized protein (Fragment) OS=Bos taurus GN=KRT3 PE=3 SV=1
1	10	Uniprot_Bovine	A7YWK3	2903	59540	107	107	7	7	0.64	sp|A7YWK3|K2C73_BOVIN Keratin, type II cytoskeletal 73 OS=Bos taurus GN=KRT73 PE=2 SV=1
1	15	Uniprot_Bovine	P48616	265	53752	9	9	7	7	0.73	sp|P48616|VIME_BOVIN Vimentin OS=Bos taurus GN=VIM PE=1 SV=3
1	16	Uniprot_Bovine	A6QNX5	242	58113	9	9	5	5	0.44	sp|A6QNX5|K2C78_BOVIN Keratin, type II cytoskeletal 78 OS=Bos taurus GN=KRT78 PE=2 SV=1
2	3	Uniprot_Bovine	F6S1Q0	8420	47935	270	270	30	30	18.83	tr|F6S1Q0|F6S1Q0_BOVIN Uncharacterized protein OS=Bos taurus GN=KRT18 PE=1 SV=1
2	5	Uniprot_Bovine	F1MC11	2076	52164	106	106	16	16	3.64	tr|F1MC11|F1MC11_BOVIN Keratin, type I cytoskeletal 14 OS=Bos taurus GN=KRT14 PE=1 SV=2
3	1	Uniprot_Bovine	F1MQ37	11692	228216	377	377	94	94	5.41	tr|F1MQ37|F1MQ37_BOVIN Uncharacterized protein OS=Bos taurus GN=MYH9 PE=1 SV=2
3	2	Uniprot_Bovine	Q27991	2370	229927	103	103	22	22	0.5	sp|Q27991|MYH10_BOVIN Myosin-10 OS=Bos taurus GN=MYH10 PE=2 SV=2
6	2	Uniprot_Bovine	G8JKX4	994	45859	48	48	8	8	1.51	tr|G8JKX4|G8JKX4_BOVIN Actin, aortic smooth muscle OS=Bos taurus GN=ACTA2 PE=3 SV=1
7	1	Uniprot_Bovine	F1MM71	2918	54896	107	107	22	22	4.84	tr|F1MM71|F1MM71_BOVIN Uncharacterized protein (Fragment) OS=Bos taurus GN=IFIT1 PE=4 SV=2
8	1	Uniprot_Bovine	F1MJ56	1875	116635	78	78	28	28	1.86	tr|F1MJ56|F1MJ56_BOVIN Unconventional myosin-Id OS=Bos taurus GN=MYO1D PE=4 SV=1
9	1	Uniprot_Bovine	P79135	1613	75158	58	58	24	24	2.86	sp|P79135|MX1_BOVIN Interferon-induced GTP-binding protein Mx1 OS=Bos taurus GN=MX1 PE=2 SV=4
10	1	Uniprot_Bovine	Q27966	1451	122772	50	50	27	27	1.54	sp|Q27966|MYO1C_BOVIN Unconventional myosin-Ic OS=Bos taurus GN=MYO1C PE=1 SV=3
11	1	Uniprot_Bovine	E1BF20	1290	51503	36	36	9	9	1.27	tr|E1BF20|E1BF20_BOVIN Uncharacterized protein OS=Bos taurus GN=HNRNPH1 PE=4 SV=2
11	2	Uniprot_Bovine	A5D9B4	572	49503	21	21	5	5	0.67	tr|A5D9B4|A5D9B4_BOVIN Heterogeneous nuclear ribonucleoprotein H2 OS=Bos taurus GN=HNRPH2 PE=2 SV=1
11	3	Uniprot_Bovine	Q5E9J1	369	46002	12	12	6	6	0.9	sp|Q5E9J1|HNRPF_BOVIN Heterogeneous nuclear ribonucleoprotein F OS=Bos taurus GN=HNRNPF PE=2 SV=3
12	1	Uniprot_Bovine	E1BQ37	1244	76315	46	46	14	14	1.17	tr|E1BQ37|E1BQ37_BOVIN Uncharacterized protein OS=Bos taurus GN=SFPQ PE=1 SV=1
13	1	Uniprot_Bovine	A6QLD6	1146	132830	40	40	21	21	1.02	tr|A6QLD6|A6QLD6_BOVIN MYO1B protein OS=Bos taurus GN=MYO1B PE=2 SV=1
14	1	Uniprot_Bovine	G5E631	1119	73482	47	47	23	23	2.97	tr|G5E631|G5E631_BOVIN Uncharacterized protein OS=Bos taurus GN=DDX3X PE=1 SV=1
14	2	Uniprot_Bovine	D3IVZ2	908	73710	39	39	20	20	2.33	tr|D3IVZ2|D3IVZ2_BOVIN DEAD box polypeptide 3 Y-linked long isoform OS=Bos taurus GN=DDX3Y PE=2 SV=1
14	3	Uniprot_Bovine	F1MBQ8	749	69618	26	26	13	13	1.34	tr|F1MBQ8|F1MBQ8_BOVIN Uncharacterized protein OS=Bos taurus GN=DDX5 PE=3 SV=2
14	4	Uniprot_Bovine	A7E307	379	72893	14	14	10	10	0.89	tr|A7E307|A7E307_BOVIN DDX17 protein OS=Bos taurus GN=DDX17 PE=1 SV=1
15	1	Uniprot_Bovine	Q17QZ9	1074	55962	33	33	11	11	1.29	tr|Q17QZ9|Q17QZ9_BOVIN Interferon-induced protein with tetratricopeptide repeats 5 OS=Bos taurus GN=IFIT5 PE=2 SV=1
16	1	Uniprot_Bovine	P19120	746	71424	26	26	13	13	1.16	sp|P19120|HSP7C_BOVIN Heat shock cognate 71 kDa protein OS=Bos taurus GN=HSPA8 PE=1 SV=2
16	2	Uniprot_Bovine	Q0VCX2	372	72470	13	13	8	8	0.59	sp|Q0VCX2|GRP78_BOVIN 78 kDa glucose-regulated protein OS=Bos taurus GN=HSPA5 PE=2 SV=1
16	3	Uniprot_Bovine	Q27965	189	70470	6	6	4	4	0.27	sp|Q27965|HS71B_BOVIN Heat shock 70 kDa protein 1B OS=Bos taurus GN=HSPA1B PE=2 SV=1
17	1	Uniprot_Bovine	P61286	735	70854	28	28	13	13	1.17	sp|P61286|PABP1_BOVIN Polyadenylate-binding protein 1 OS=Bos taurus GN=PABPC1 PE=2 SV=1
17	2	Uniprot_Bovine	A4IFC3	477	71135	17	17	9	9	0.71	tr|A4IFC3|A4IFC3_BOVIN Polyadenylate-binding protein OS=Bos taurus GN=PABPC4 PE=2 SV=1
18	1	Uniprot_Bovine	F1MXK2	699	72873	21	21	11	11	0.89	tr|F1MXK2|F1MXK2_BOVIN Uncharacterized protein (Fragment) OS=Bos taurus GN=NUFIP2 PE=4 SV=1
20	1	Uniprot_Bovine	Q0V8H6	633	114726	27	27	18	18	0.94	sp|Q0V8H6|MOV10_BOVIN Putative helicase MOV-10 OS=Bos taurus GN=MOV10 PE=2 SV=1
21	1	Uniprot_Bovine	Q2KJD0	568	50095	23	23	10	10	1.52	sp|Q2KJD0|TBB5_BOVIN Tubulin beta-5 chain OS=Bos taurus GN=TUBB5 PE=2 SV=1
21	2	Uniprot_Bovine	Q3MHM5	436	50255	20	20	8	8	1.13	sp|Q3MHM5|TBB4B_BOVIN Tubulin beta-4B chain OS=Bos taurus GN=TUBB4B PE=2 SV=1
22	1	Uniprot_Bovine	A4IF97	536	19737	14	14	5	5	1.87	sp|A4IF97|ML12B_BOVIN Myosin regulatory light chain 12B OS=Bos taurus GN=MYL12B PE=2 SV=1
22	2	Uniprot_Bovine	Q1LZF9	80	19889	5	5	3	3	0.88	tr|Q1LZF9|Q1LZF9_BOVIN Myosin regulatory light polypeptide 9 OS=Bos taurus GN=MYL9 PE=1 SV=1
23	1	Uniprot_Bovine	Q0IIK5	478	83331	15	15	9	9	0.58	sp|Q0IIK5|DDX1_BOVIN ATP-dependent RNA helicase DDX1 OS=Bos taurus GN=DDX1 PE=2 SV=1
24	1	Uniprot_Bovine	Q8WN55	460	57241	10	10	5	5	0.45	sp|Q8WN55|PTBP1_BOVIN Polypyrimidine tract-binding protein 1 OS=Bos taurus GN=PTBP1 PE=2 SV=1
25	1	Uniprot_Bovine	E1B8K6	434	77863	16	16	9	9	0.63	tr|E1B8K6|E1B8K6_BOVIN Uncharacterized protein OS=Bos taurus GN=NCL PE=4 SV=1
26	1	Uniprot_Bovine	P04272	404	38873	17	17	10	10	1.95	sp|P04272|ANXA2_BOVIN Annexin A2 OS=Bos taurus GN=ANXA2 PE=1 SV=2
27	1	Uniprot_Bovine	Q2KJ42	397	54201	14	14	6	6	0.72	tr|Q2KJ42|Q2KJ42_BOVIN Non-POU domain containing, octamer-binding OS=Bos taurus GN=NONO PE=1 SV=1
28	1	Uniprot_Bovine	Q3ZCH0	381	73981	12	12	7	7	0.49	sp|Q3ZCH0|GRP75_BOVIN Stress-70 protein, mitochondrial OS=Bos taurus GN=HSPA9 PE=2 SV=1
29	1	Uniprot_Bovine	Q32LC7	380	52147	13	13	7	7	0.76	sp|Q32LC7|G3BP1_BOVIN Ras GTPase-activating protein-binding protein 1 OS=Bos taurus GN=G3BP PE=2 SV=1
30	1	Uniprot_Bovine	G5E507	362	83105	10	10	6	6	0.36	tr|G5E507|G5E507_BOVIN Uncharacterized protein OS=Bos taurus PE=1 SV=1
30	2	Uniprot_Bovine	Q76LV2	229	85077	5	5	3	3	0.16	sp|Q76LV2|HS90A_BOVIN Heat shock protein HSP 90-alpha OS=Bos taurus GN=HSP90AA1 PE=1 SV=3
30	3	Uniprot_Bovine	Q95M18	97	92654	2	2	2	2	0.1	sp|Q95M18|ENPL_BOVIN Endoplasmin OS=Bos taurus GN=HSP90B1 PE=2 SV=1
31	1	Uniprot_Bovine	Q29RQ2	335	48291	17	17	6	6	0.69	tr|Q29RQ2|Q29RQ2_BOVIN KH domain containing, RNA binding, signal transduction associated 1 OS=Bos taurus GN=KHDRBS1 PE=2 SV=1
32	1	Uniprot_Bovine	E1BF59	285	529079	13	13	11	11	0.09	tr|E1BF59|E1BF59_BOVIN Uncharacterized protein OS=Bos taurus GN=PLEC PE=1 SV=2
33	1	Uniprot_Bovine	F1MFT4	283	78244	7	7	4	4	0.24	tr|F1MFT4|F1MFT4_BOVIN Uncharacterized protein (Fragment) OS=Bos taurus GN=HNRNPU PE=1 SV=2
34	1	Uniprot_Bovine	E1B9F6	281	50480	10	10	7	7	0.95	tr|E1B9F6|E1B9F6_BOVIN Elongation factor 1-alpha OS=Bos taurus GN=EEF1A1 PE=3 SV=2
35	1	Uniprot_Bovine	Q1LZD9	277	58352	7	7	4	4	0.34	sp|Q1LZD9|PSPC1_BOVIN Paraspeckle component 1 OS=Bos taurus GN=PSPC1 PE=2 SV=1
36	1	Uniprot_Bovine	F1MLB8	271	59767	12	12	7	7	0.64	tr|F1MLB8|F1MLB8_BOVIN ATP synthase subunit alpha OS=Bos taurus GN=ATP5A1 PE=1 SV=1
37	1	Uniprot_Bovine	P09867	270	34289	7	7	2	2	0.28	sp|P09867|ROA1_BOVIN Heterogeneous nuclear ribonucleoprotein A1 OS=Bos taurus GN=HNRNPA1 PE=1 SV=2
38	1	Uniprot_Bovine	F1MI47	242	69703	12	12	8	8	0.62	tr|F1MI47|F1MI47_BOVIN RNA-binding protein 14 OS=Bos taurus GN=RBM14 PE=4 SV=1
39	1	Uniprot_Bovine	Q3SYU2	241	96276	9	9	7	7	0.36	sp|Q3SYU2|EF2_BOVIN Elongation factor 2 OS=Bos taurus GN=EEF2 PE=2 SV=3
40	1	Uniprot_Bovine	A5D984	239	58482	6	6	5	5	0.43	tr|A5D984|A5D984_BOVIN Pyruvate kinase OS=Bos taurus GN=PKM2 PE=1 SV=1
41	1	Uniprot_Bovine	E1BB17	227	36960	8	8	3	3	0.58	tr|E1BB17|E1BB17_BOVIN Uncharacterized protein OS=Bos taurus GN=HNRNPH3 PE=4 SV=1
42	1	Uniprot_Bovine	IgM1	226	50226	3	3	2	2	0.18	tr|IgM1|IgM1_BOVIN IgM1 MaLi
43	1	Uniprot_Bovine	G5E5N3	222	143237	7	7	5	5	0.16	tr|G5E5N3|G5E5N3_BOVIN ATP-dependent RNA helicase A OS=Bos taurus GN=DHX9 PE=1 SV=1
44	1	Uniprot_Bovine	P62992	222	18296	5	5	3	3	0.98	sp|P62992|RS27A_BOVIN Ubiquitin-40S ribosomal protein S27a OS=Bos taurus GN=RPS27A PE=1 SV=2
46	1	Uniprot_Bovine	F1MIW8	216	113285	10	10	4	4	0.16	tr|F1MIW8|F1MIW8_BOVIN Desmoglein-1 OS=Bos taurus GN=DSG1 PE=4 SV=2
47	1	Uniprot_Bovine	P60661	206	17090	10	10	7	7	4.47	sp|P60661|MYL6_BOVIN Myosin light polypeptide 6 OS=Bos taurus GN=MYL6 PE=2 SV=2
48	1	Uniprot_Bovine	Q8SPJ1	201	82510	8	8	7	7	0.43	sp|Q8SPJ1|PLAK_BOVIN Junction plakoglobin OS=Bos taurus GN=JUP PE=2 SV=1
49	1	Uniprot_Bovine	Q0VCK1	201	36084	4	4	1	1	0.26	tr|Q0VCK1|Q0VCK1_BOVIN Myeloid-associated differentiation marker OS=Bos taurus GN=MYADM PE=2 SV=1
50	1	Uniprot_Bovine	Q95140	199	34520	8	8	5	5	0.84	sp|Q95140|RLA0_BOVIN 60S acidic ribosomal protein P0 OS=Bos taurus GN=RPLP0 PE=2 SV=3
51	1	Uniprot_Bovine	E1BB71	197	17714	5	5	3	3	1.02	tr|E1BB71|E1BB71_BOVIN Uncharacterized protein OS=Bos taurus PE=3 SV=1
52	1	Uniprot_Bovine	F1MY44	196	77716	6	6	4	4	0.24	tr|F1MY44|F1MY44_BOVIN Uncharacterized protein OS=Bos taurus GN=HNRNPM PE=1 SV=2
53	1	Uniprot_Bovine	Q3T087	192	20468	4	4	2	2	0.5	sp|Q3T087|RL11_BOVIN 60S ribosomal protein L11 OS=Bos taurus GN=RPL11 PE=2 SV=3
54	1	Uniprot_Bovine	Q3T057	180	14970	6	6	3	3	1.29	sp|Q3T057|RL23_BOVIN 60S ribosomal protein L23 OS=Bos taurus GN=RPL23 PE=2 SV=2
55	1	Uniprot_Bovine	Q5E958	178	24475	5	5	3	3	0.67	sp|Q5E958|RS8_BOVIN 40S ribosomal protein S8 OS=Bos taurus GN=RPS8 PE=2 SV=3
56	1	Uniprot_Bovine	A0A0A0MPA4	175	13214	8	8	4	4	2.49	tr|A0A0A0MPA4|A0A0A0MPA4_BOVIN Uncharacterized protein OS=Bos taurus PE=4 SV=1
57	1	Uniprot_Bovine	G3N063	172	42861	6	6	4	4	0.48	tr|G3N063|G3N063_BOVIN ELAV-like protein OS=Bos taurus GN=ELAVL2 PE=3 SV=1
58	1	Uniprot_Bovine	E1BKT9	170	334572	7	7	4	4	0.05	tr|E1BKT9|E1BKT9_BOVIN Uncharacterized protein OS=Bos taurus GN=DSP PE=1 SV=1
59	1	Uniprot_Bovine	Q2HJ60	167	36041	6	6	2	2	0.26	sp|Q2HJ60|ROA2_BOVIN Heterogeneous nuclear ribonucleoproteins A2/B1 OS=Bos taurus GN=HNRNPA2B1 PE=2 SV=1
60	1	Uniprot_Bovine	F1N650	165	39240	4	4	3	3	0.38	tr|F1N650|F1N650_BOVIN Annexin OS=Bos taurus GN=ANXA1 PE=1 SV=1
61	1	Uniprot_Bovine	A5D7D1	156	105319	4	4	4	4	0.17	sp|A5D7D1|ACTN4_BOVIN Alpha-actinin-4 OS=Bos taurus GN=ACTN4 PE=2 SV=1
61	2	Uniprot_Bovine	Q3B7N2	62	103486	3	3	3	3	0.13	sp|Q3B7N2|ACTN1_BOVIN Alpha-actinin-1 OS=Bos taurus GN=ACTN1 PE=2 SV=1
62	1	Uniprot_Bovine	Q2KJE5	154	43659	5	5	2	2	0.21	sp|Q2KJE5|G3PT_BOVIN Glyceraldehyde-3-phosphate dehydrogenase, testis-specific OS=Bos taurus GN=GAPDHS PE=2 SV=1
62	2	Uniprot_Bovine	P10096	146	36073	5	5	3	3	0.42	sp|P10096|G3P_BOVIN Glyceraldehyde-3-phosphate dehydrogenase OS=Bos taurus GN=GAPDH PE=1 SV=4
63	1	Uniprot_Bovine	Q6B411	147	17228	2	2	1	1	0.27	sp|Q6B411|LYSM_BOVIN Lysozyme C, milk isozyme OS=Bos taurus PE=2 SV=1
64	1	Uniprot_Bovine	Q5KR49	145	32732	8	8	6	6	1.16	sp|Q5KR49|TPM1_BOVIN Tropomyosin alpha-1 chain OS=Bos taurus GN=TPM1 PE=2 SV=1
64	2	Uniprot_Bovine	Q5KR47	59	32856	4	4	4	4	0.67	sp|Q5KR47|TPM3_BOVIN Tropomyosin alpha-3 chain OS=Bos taurus GN=TPM3 PE=2 SV=1
65	1	Uniprot_Bovine	Q2KJ17	142	50707	5	5	3	3	0.28	tr|Q2KJ17|Q2KJ17_BOVIN GTPase activating protein (SH3 domain) binding protein 2 OS=Bos taurus GN=G3BP2 PE=1 SV=1
66	1	Uniprot_Bovine	P31976	140	68832	6	6	4	4	0.28	sp|P31976|EZRI_BOVIN Ezrin OS=Bos taurus GN=EZR PE=1 SV=2
67	1	Uniprot_Bovine	F1MPH9	139	78550	4	4	3	3	0.18	tr|F1MPH9|F1MPH9_BOVIN Caprin-1 OS=Bos taurus GN=CAPRIN1 PE=4 SV=2
68	1	Uniprot_Bovine	A2VE06	136	29805	3	3	3	3	0.52	tr|A2VE06|A2VE06_BOVIN 40S ribosomal protein S4 OS=Bos taurus GN=RPS4Y1 PE=2 SV=1
69	1	Uniprot_Bovine	Q5E9T9	136	55677	8	8	8	8	0.83	sp|Q5E9T9|RTCB_BOVIN tRNA-splicing ligase RtcB homolog OS=Bos taurus GN=RTCB PE=2 SV=1
70	1	Uniprot_Bovine	E1BMW2	134	107925	3	3	3	3	0.12	tr|E1BMW2|E1BMW2_BOVIN Uncharacterized protein (Fragment) OS=Bos taurus PE=4 SV=2
71	1	Uniprot_Bovine	Q3T169	129	26842	6	6	5	5	1.18	sp|Q3T169|RS3_BOVIN 40S ribosomal protein S3 OS=Bos taurus GN=RPS3 PE=2 SV=1
72	1	Uniprot_Bovine	E1B871	128	21420	3	3	2	2	0.48	tr|E1B871|E1B871_BOVIN Uncharacterized protein OS=Bos taurus GN=LOC786131 PE=3 SV=2
73	1	Uniprot_Bovine	F1N2T0	122	46574	6	6	3	3	0.31	tr|F1N2T0|F1N2T0_BOVIN Uncharacterized protein OS=Bos taurus GN=HNRPDL PE=1 SV=1
73	2	Uniprot_Bovine	A5D9H5	112	32999	4	4	2	2	0.29	tr|A5D9H5|A5D9H5_BOVIN Heterogeneous nuclear ribonucleoprotein D OS=Bos taurus GN=HNRPD PE=2 SV=1
73	3	Uniprot_Bovine	Q3ZC44	75	30748	4	4	2	2	0.31	tr|Q3ZC44|Q3ZC44_BOVIN Heterogeneous nuclear ribonucleoprotein A/B OS=Bos taurus GN=HNRNPAB PE=1 SV=1
75	1	Uniprot_Bovine	A7YWC4	117	66123	7	7	6	6	0.47	sp|A7YWC4|ATAD3_BOVIN ATPase family AAA domain-containing protein 3 OS=Bos taurus GN=ATAD3 PE=2 SV=1
76	1	Uniprot_Bovine	Q3T0D0	117	51272	5	5	3	3	0.28	sp|Q3T0D0|HNRPK_BOVIN Heterogeneous nuclear ribonucleoprotein K OS=Bos taurus GN=HNRNPK PE=2 SV=1
77	1	Uniprot_Bovine	Q3ZCI4	113	53613	2	2	1	1	0.08	tr|Q3ZCI4|Q3ZCI4_BOVIN 6-phosphogluconate dehydrogenase, decarboxylating OS=Bos taurus GN=PGD PE=1 SV=2
78	1	Uniprot_Bovine	F1MMA0	111	95733	4	4	3	3	0.14	tr|F1MMA0|F1MMA0_BOVIN Uncharacterized protein OS=Bos taurus GN=ILF3 PE=4 SV=2
80	1	Uniprot_Bovine	F1N0S9	104	55542	2	2	2	2	0.16	tr|F1N0S9|F1N0S9_BOVIN Uncharacterized protein OS=Bos taurus GN=FAM98A PE=4 SV=2
81	1	Uniprot_Bovine	Q5E988	104	23033	1	1	1	1	0.2	sp|Q5E988|RS5_BOVIN 40S ribosomal protein S5 OS=Bos taurus GN=RPS5 PE=2 SV=3
82	1	Uniprot_Bovine	Q3T0V4	102	18590	2	2	1	1	0.25	sp|Q3T0V4|RS11_BOVIN 40S ribosomal protein S11 OS=Bos taurus GN=RPS11 PE=2 SV=3
83	1	Uniprot_Bovine	O46375	99	15831	3	3	2	2	0.69	sp|O46375|TTHY_BOVIN Transthyretin OS=Bos taurus GN=TTR PE=1 SV=1
84	1	Uniprot_Bovine	A7Z038	97	75824	3	3	2	2	0.12	tr|A7Z038|A7Z038_BOVIN ABCD3 protein OS=Bos taurus GN=ABCD3 PE=2 SV=1
85	1	Uniprot_Bovine	E1BFI4	93	66141	2	2	2	2	0.14	tr|E1BFI4|E1BFI4_BOVIN Uncharacterized protein OS=Bos taurus GN=IGF2BP2 PE=4 SV=2
86	1	Uniprot_Bovine	G3X757	92	89931	5	5	4	4	0.21	tr|G3X757|G3X757_BOVIN Transitional endoplasmic reticulum ATPase OS=Bos taurus GN=VCP PE=1 SV=1
87	1	Uniprot_Bovine	E1B8G9	91	15379	5	5	2	2	0.71	tr|E1B8G9|E1B8G9_BOVIN Histone H2B OS=Bos taurus GN=HIST3H2BB PE=3 SV=2
88	1	Uniprot_Bovine	P00974	91	11352	2	2	1	1	0.44	sp|P00974|BPT1_BOVIN Pancreatic trypsin inhibitor OS=Bos taurus PE=1 SV=2
89	1	Uniprot_Bovine	E1BJ59	88	113579	5	5	4	4	0.16	tr|E1BJ59|E1BJ59_BOVIN Uncharacterized protein OS=Bos taurus GN=ATXN2L PE=4 SV=1
90	1	Uniprot_Bovine	F6RSR1	87	31493	2	2	2	2	0.3	tr|F6RSR1|F6RSR1_BOVIN Uncharacterized protein (Fragment) OS=Bos taurus GN=HNRNPA0 PE=4 SV=1
91	1	Uniprot_Bovine	F1MPU0	87	191527	1	1	1	1	0.02	tr|F1MPU0|F1MPU0_BOVIN Clathrin heavy chain 1 (Fragment) OS=Bos taurus GN=CLTC PE=1 SV=2
92	1	Uniprot_Bovine	A7MAZ5	85	22140	4	4	2	2	0.46	sp|A7MAZ5|H13_BOVIN Histone H1.3 OS=Bos taurus GN=HIST1H1D PE=1 SV=1
93	1	Uniprot_Bovine	F1MCT8	85	71359	4	4	4	4	0.27	tr|F1MCT8|F1MCT8_BOVIN Uncharacterized protein (Fragment) OS=Bos taurus GN=SYNCRIP PE=4 SV=2
94	1	Uniprot_Bovine	Q3T0W9	84	23565	1	1	1	1	0.19	sp|Q3T0W9|RL19_BOVIN 60S ribosomal protein L19 OS=Bos taurus GN=RPL19 PE=2 SV=1
95	1	Uniprot_Bovine	P00829	82	56249	5	5	3	3	0.25	sp|P00829|ATPB_BOVIN ATP synthase subunit beta, mitochondrial OS=Bos taurus GN=ATP5B PE=1 SV=2
96	1	Uniprot_Bovine	F1MJM0	82	65147	1	1	1	1	0.07	sp|F1MJM0|ZN326_BOVIN DBIRD complex subunit ZNF326 OS=Bos taurus GN=ZNF326 PE=2 SV=1
97	1	Uniprot_Bovine	F1N301	80	14807	2	2	1	1	0.32	tr|F1N301|F1N301_BOVIN Uncharacterized protein OS=Bos taurus GN=RPL22 PE=4 SV=2
98	1	Uniprot_Bovine	Q3MIC0	80	10497	2	2	1	1	0.47	sp|Q3MIC0|RL37A_BOVIN 60S ribosomal protein L37a OS=Bos taurus GN=RPL37A PE=3 SV=3
99	1	Uniprot_Bovine	E1BE42	77	16641	2	2	2	2	0.65	tr|E1BE42|E1BE42_BOVIN Uncharacterized protein OS=Bos taurus PE=3 SV=1
100	1	Uniprot_Bovine	Q3T0S7	76	28306	1	1	1	1	0.16	tr|Q3T0S7|Q3T0S7_BOVIN Chromosome 14 open reading frame 166 ortholog OS=Bos taurus GN=C10H14ORF166 PE=2 SV=1
101	1	Uniprot_Bovine	F1MWJ0	75	53552	2	2	1	1	0.08	tr|F1MWJ0|F1MWJ0_BOVIN Uncharacterized protein OS=Bos taurus GN=CDSN PE=1 SV=1
102	1	Uniprot_Bovine	Q3T0U2	75	23535	3	3	1	1	0.19	sp|Q3T0U2|RL14_BOVIN 60S ribosomal protein L14 OS=Bos taurus GN=RPL14 PE=2 SV=3
103	1	Uniprot_Bovine	E1BNF9	75	32680	16	16	1	1	0.14	tr|E1BNF9|E1BNF9_BOVIN Uncharacterized protein OS=Bos taurus GN=SLAMF9 PE=4 SV=2
104	1	Uniprot_Bovine	Q6B855	74	68547	1	1	1	1	0.06	sp|Q6B855|TKT_BOVIN Transketolase OS=Bos taurus GN=TKT PE=2 SV=1
105	1	Uniprot_Bovine	E1BD83	74	29356	1	1	1	1	0.15	tr|E1BD83|E1BD83_BOVIN Proteasome subunit alpha type OS=Bos taurus GN=PSMA8 PE=3 SV=2
106	1	Uniprot_Bovine	P26452	70	32977	1	1	1	1	0.14	sp|P26452|RSSA_BOVIN 40S ribosomal protein SA OS=Bos taurus GN=RPSA PE=2 SV=4
107	1	Uniprot_Bovine	Q3T0X6	70	16549	2	2	1	1	0.29	sp|Q3T0X6|RS16_BOVIN 40S ribosomal protein S16 OS=Bos taurus GN=RPS16 PE=2 SV=3
108	1	Uniprot_Bovine	Q32PB9	69	8270	2	2	1	1	0.63	sp|Q32PB9|RL38_BOVIN 60S ribosomal protein L38 OS=Bos taurus GN=RPL38 PE=3 SV=4
109	1	Uniprot_Bovine	Q76I81	68	14905	1	1	1	1	0.32	sp|Q76I81|RS12_BOVIN 40S ribosomal protein S12 OS=Bos taurus GN=RPS12 PE=2 SV=1
110	1	Uniprot_Bovine	G3MYL1	67	22050	1	1	1	1	0.21	tr|G3MYL1|G3MYL1_BOVIN Uncharacterized protein OS=Bos taurus PE=4 SV=1
111	1	Uniprot_Bovine	G3X7G4	65	68379	4	4	3	3	0.2	tr|G3X7G4|G3X7G4_BOVIN AP complex subunit beta OS=Bos taurus GN=AP2B1 PE=3 SV=1
112	1	Uniprot_Bovine	Q58DT1	65	29207	1	1	1	1	0.15	sp|Q58DT1|RL7_BOVIN 60S ribosomal protein L7 OS=Bos taurus GN=RPL7 PE=2 SV=1
113	1	Uniprot_Bovine	O02741	64	17470	3	3	1	1	0.27	sp|O02741|ISG15_BOVIN Ubiquitin-like protein ISG15 OS=Bos taurus GN=ISG15 PE=2 SV=3
114	1	Uniprot_Bovine	F1MSQ9	64	42926	2	2	2	2	0.22	tr|F1MSQ9|F1MSQ9_BOVIN Uncharacterized protein OS=Bos taurus GN=TMPO PE=4 SV=1
115	1	Uniprot_Bovine	Q58DW0	64	47667	4	4	4	4	0.42	sp|Q58DW0|RL4_BOVIN 60S ribosomal protein L4 OS=Bos taurus GN=RPL4 PE=2 SV=3
116	1	Uniprot_Bovine	E1BG13	64	23579	2	2	1	1	0.19	tr|E1BG13|E1BG13_BOVIN 40S ribosomal protein S6 (Fragment) OS=Bos taurus GN=RPS6 PE=4 SV=2
117	1	Uniprot_Bovine	Q2TBQ5	64	30178	2	2	2	2	0.32	sp|Q2TBQ5|RL7A_BOVIN 60S ribosomal protein L7a OS=Bos taurus GN=RPL7A PE=2 SV=3
118	1	Uniprot_Bovine	Q5E973	63	21636	1	1	1	1	0.21	sp|Q5E973|RL18_BOVIN 60S ribosomal protein L18 OS=Bos taurus GN=RPL18 PE=2 SV=3
119	1	Uniprot_Bovine	F1N2Q9	63	22858	2	2	1	1	0.2	tr|F1N2Q9|F1N2Q9_BOVIN Uncharacterized protein OS=Bos taurus GN=DIRAS2 PE=4 SV=2
120	1	Uniprot_Bovine	E1BEK9	63	125519	1	1	1	1	0.03	tr|E1BEK9|E1BEK9_BOVIN Uncharacterized protein OS=Bos taurus GN=UPF1 PE=4 SV=2
121	1	Uniprot_Bovine	Q56JX3	60	14454	2	2	2	2	0.77	sp|Q56JX3|RL31_BOVIN 60S ribosomal protein L31 OS=Bos taurus GN=RPL31 PE=2 SV=1
122	1	Uniprot_Bovine	F1MHJ6	58	20050	2	2	1	1	0.23	tr|F1MHJ6|F1MHJ6_BOVIN 60S ribosomal protein L18a OS=Bos taurus PE=3 SV=2
123	1	Uniprot_Bovine	P39872	58	46280	5	5	2	2	0.2	sp|P39872|RL3_BOVIN 60S ribosomal protein L3 OS=Bos taurus GN=RPL3 PE=2 SV=2
124	1	Uniprot_Bovine	E1B9I2	58	101761	1	1	1	1	0.04	tr|E1B9I2|E1B9I2_BOVIN Uncharacterized protein OS=Bos taurus GN=SAFB PE=4 SV=2
126	1	Uniprot_Bovine	A4FUC2	56	96542	2	2	2	2	0.09	tr|A4FUC2|A4FUC2_BOVIN HNRNPUL1 protein OS=Bos taurus GN=HNRNPUL1 PE=2 SV=1
127	1	Uniprot_Bovine	A6H769	56	22113	3	3	1	1	0.21	sp|A6H769|RS7_BOVIN 40S ribosomal protein S7 OS=Bos taurus GN=RPS7 PE=2 SV=1
128	1	Uniprot_Bovine	A5PJS6	55	87049	2	2	2	2	0.1	sp|A5PJS6|UBP10_BOVIN Ubiquitin carboxyl-terminal hydrolase 10 OS=Bos taurus GN=USP10 PE=2 SV=1
129	1	Uniprot_Bovine	Q3ZBT6	55	33760	1	1	1	1	0.13	sp|Q3ZBT6|TRA2B_BOVIN Transformer-2 protein homolog beta OS=Bos taurus GN=TRA2B PE=2 SV=1
130	1	Uniprot_Bovine	Q3ZBH8	55	13478	4	4	3	3	1.51	sp|Q3ZBH8|RS20_BOVIN 40S ribosomal protein S20 OS=Bos taurus GN=RPS20 PE=3 SV=1
131	1	Uniprot_Bovine	A7Z066	52	68189	1	1	1	1	0.06	tr|A7Z066|A7Z066_BOVIN Canx protein OS=Bos taurus GN=canx PE=1 SV=1
132	1	Uniprot_Bovine	Q3T0R1	52	17708	2	2	2	2	0.6	sp|Q3T0R1|RS18_BOVIN 40S ribosomal protein S18 OS=Bos taurus GN=RPS18 PE=2 SV=3
133	1	Uniprot_Bovine	Q3T0X5	51	29852	1	1	1	1	0.15	sp|Q3T0X5|PSA1_BOVIN Proteasome subunit alpha type-1 OS=Bos taurus GN=PSMA1 PE=1 SV=1
134	1	Uniprot_Bovine	P49410	51	49709	1	1	1	1	0.09	sp|P49410|EFTU_BOVIN Elongation factor Tu, mitochondrial OS=Bos taurus GN=TUFM PE=1 SV=1
135	1	Uniprot_Bovine	F1N4M9	51	70034	4	4	3	3	0.2	tr|F1N4M9|F1N4M9_BOVIN Fragile X mental retardation syndrome-related protein 1 OS=Bos taurus GN=FXR1 PE=4 SV=1
135	2	Uniprot_Bovine	F1MXQ7	50	71486	4	4	3	3	0.19	tr|F1MXQ7|F1MXQ7_BOVIN Uncharacterized protein OS=Bos taurus GN=FMR1 PE=4 SV=2
136	1	Uniprot_Bovine	F1MSS9	50	49648	1	1	1	1	0.09	tr|F1MSS9|F1MSS9_BOVIN Uncharacterized protein OS=Bos taurus GN=BAG4 PE=4 SV=1
137	1	Uniprot_Bovine	P61284	50	17979	4	4	3	3	1	sp|P61284|RL12_BOVIN 60S ribosomal protein L12 OS=Bos taurus GN=RPL12 PE=2 SV=1
138	1	Uniprot_Bovine	Q28009	50	52507	2	2	2	2	0.17	sp|Q28009|FUS_BOVIN RNA-binding protein FUS OS=Bos taurus GN=FUS PE=2 SV=2
139	1	Uniprot_Bovine	F1MI32	49	113954	1	1	1	1	0.04	tr|F1MI32|F1MI32_BOVIN Sodium/potassium-transporting ATPase subunit alpha-1 OS=Bos taurus GN=ATP1A1 PE=1 SV=2
140	1	Uniprot_Bovine	P61356	49	15788	1	1	1	1	0.3	sp|P61356|RL27_BOVIN 60S ribosomal protein L27 OS=Bos taurus GN=RPL27 PE=2 SV=2
141	1	Uniprot_Bovine	F1N076	48	124814	1	1	1	1	0.03	tr|F1N076|F1N076_BOVIN Uncharacterized protein OS=Bos taurus GN=CP PE=1 SV=2
142	1	Uniprot_Bovine	E1B8G4	48	16844	1	1	1	1	0.28	tr|E1B8G4|E1B8G4_BOVIN Uncharacterized protein OS=Bos taurus PE=3 SV=2
143	1	Uniprot_Bovine	F1MUZ9	48	61110	3	3	3	3	0.23	tr|F1MUZ9|F1MUZ9_BOVIN 60 kDa heat shock protein, mitochondrial OS=Bos taurus GN=HSPD1 PE=1 SV=1
144	1	Uniprot_Bovine	F1MH43	48	96395	1	1	1	1	0.04	tr|F1MH43|F1MH43_BOVIN V-type proton ATPase subunit a OS=Bos taurus GN=ATP6V0A1 PE=3 SV=1
145	1	Uniprot_Bovine	Q56JV9	47	30154	2	2	2	2	0.32	sp|Q56JV9|RS3A_BOVIN 40S ribosomal protein S3a OS=Bos taurus GN=RPS3A PE=2 SV=3
146	1	Uniprot_Bovine	F1MH76	46	13425	1	1	1	1	0.36	tr|F1MH76|F1MH76_BOVIN 60S acidic ribosomal protein P2 OS=Bos taurus GN=RPLP2 PE=1 SV=2
147	1	Uniprot_Bovine	F1MYG5	46	74310	1	1	1	1	0.06	tr|F1MYG5|F1MYG5_BOVIN Uncharacterized protein OS=Bos taurus GN=LMNA PE=1 SV=1
148	1	Uniprot_Bovine	F2Z4E7	45	43263	1	1	1	1	0.1	tr|F2Z4E7|F2Z4E7_BOVIN Uncharacterized protein OS=Bos taurus GN=ILF2 PE=4 SV=1
149	1	Uniprot_Bovine	G3N2X2	44	12242	1	1	1	1	0.4	tr|G3N2X2|G3N2X2_BOVIN 60S ribosomal protein L36 OS=Bos taurus PE=3 SV=1
150	1	Uniprot_Bovine	Q3SYW0	44	52846	1	1	1	1	0.08	sp|Q3SYW0|FBX15_BOVIN F-box only protein 15 OS=Bos taurus GN=FBXO15 PE=2 SV=1
151	1	Uniprot_Bovine	E1BJA2	44	67115	1	1	1	1	0.06	tr|E1BJA2|E1BJA2_BOVIN Uncharacterized protein OS=Bos taurus GN=AIFM1 PE=1 SV=1
152	1	Uniprot_Bovine	F1MF78	44	794544	1	1	1	1	0.01	tr|F1MF78|F1MF78_BOVIN Uncharacterized protein (Fragment) OS=Bos taurus GN=SYNE2 PE=4 SV=2
153	1	Uniprot_Bovine	E1BKD0	43	24877	2	2	1	1	0.18	tr|E1BKD0|E1BKD0_BOVIN Ribosomal protein OS=Bos taurus PE=3 SV=2
154	1	Uniprot_Bovine	A6QLL8	43	39925	1	1	1	1	0.11	tr|A6QLL8|A6QLL8_BOVIN Fructose-bisphosphate aldolase OS=Bos taurus GN=ALDOA PE=1 SV=1
155	1	Uniprot_Bovine	E1BFN3	41	132211	2	2	1	1	0.03	tr|E1BFN3|E1BFN3_BOVIN Uncharacterized protein OS=Bos taurus GN=AHI1 PE=4 SV=1
156	1	Uniprot_Bovine	A5PJE3	40	67470	1	1	1	1	0.06	tr|A5PJE3|A5PJE3_BOVIN Fibrinogen alpha chain OS=Bos taurus GN=FGA PE=1 SV=1
157	1	Uniprot_Bovine	F1MSF1	39	90789	1	1	1	1	0.05	tr|F1MSF1|F1MSF1_BOVIN Ribonucleoside-diphosphate reductase OS=Bos taurus GN=RRM1 PE=3 SV=2
158	1	Uniprot_Bovine	F1MBB7	39	93929	1	1	1	1	0.05	tr|F1MBB7|F1MBB7_BOVIN Uncharacterized protein OS=Bos taurus GN=TGM1 PE=4 SV=1
159	1	Uniprot_Bovine	Q9BGI3	39	22217	2	2	2	2	0.46	sp|Q9BGI3|PRDX2_BOVIN Peroxiredoxin-2 OS=Bos taurus GN=PRDX2 PE=2 SV=1
160	1	Uniprot_Bovine	D3JUI8	38	42287	1	1	1	1	0.1	tr|D3JUI8|D3JUI8_BOVIN RNA-binding motif protein, X chromosome OS=Bos taurus GN=RBMX PE=1 SV=1
161	1	Uniprot_Bovine	G3X7H1	38	28184	2	2	1	1	0.16	tr|G3X7H1|G3X7H1_BOVIN Uncharacterized protein (Fragment) OS=Bos taurus GN=CASP14 PE=1 SV=1
162	1	Uniprot_Bovine	G5E5A9	38	275488	1	1	1	1	0.02	tr|G5E5A9|G5E5A9_BOVIN Fibronectin OS=Bos taurus GN=FN1 PE=1 SV=1
164	1	Uniprot_Bovine	Q3T0F4	37	18886	1	1	1	1	0.25	sp|Q3T0F4|RS10_BOVIN 40S ribosomal protein S10 OS=Bos taurus GN=RPS10 PE=2 SV=1
166	1	Uniprot_Bovine	F1MI95	36	99374	1	1	1	1	0.04	tr|F1MI95|F1MI95_BOVIN Uncharacterized protein (Fragment) OS=Bos taurus GN=ERMP1 PE=1 SV=2
167	1	Uniprot_Bovine	F1MBK4	35	60943	2	2	1	1	0.07	tr|F1MBK4|F1MBK4_BOVIN Uncharacterized protein (Fragment) OS=Bos taurus GN=NXPE2 PE=4 SV=1
168	1	Uniprot_Bovine	A6QLT9	35	107329	1	1	1	1	0.04	tr|A6QLT9|A6QLT9_BOVIN Alanine--tRNA ligase, cytoplasmic OS=Bos taurus GN=AARS PE=2 SV=1
169	1	Uniprot_Bovine	Q0P5D2	34	59447	2	2	2	2	0.15	sp|Q0P5D2|CPSF6_BOVIN Cleavage and polyadenylation specificity factor subunit 6 OS=Bos taurus GN=CPSF6 PE=2 SV=1
170	1	Uniprot_Bovine	A4FUD0	34	101740	1	1	1	1	0.04	tr|A4FUD0|A4FUD0_BOVIN MTHFD1 protein OS=Bos taurus GN=MTHFD1 PE=1 SV=1
171	1	Uniprot_Bovine	F1MBW3	34	81641	1	1	1	1	0.05	tr|F1MBW3|F1MBW3_BOVIN Uncharacterized protein (Fragment) OS=Bos taurus GN=ACSL4 PE=4 SV=1
172	1	Uniprot_Bovine	E1B719	33	279055	1	1	1	1	0.02	tr|E1B719|E1B719_BOVIN Uncharacterized protein OS=Bos taurus GN=ANKHD1 PE=4 SV=2
173	1	Uniprot_Bovine	Q58DQ3	33	32727	1	1	1	1	0.14	sp|Q58DQ3|RL6_BOVIN 60S ribosomal protein L6 OS=Bos taurus GN=RPL6 PE=2 SV=3
174	1	Uniprot_Bovine	E1BHA5	33	16024	1	1	1	1	0.3	tr|E1BHA5|E1BHA5_BOVIN Uncharacterized protein OS=Bos taurus PE=4 SV=1
176	1	Uniprot_Bovine	E1BDA0	32	29098	2	2	1	1	0.15	tr|E1BDA0|E1BDA0_BOVIN Uncharacterized protein OS=Bos taurus GN=DRGX PE=4 SV=1
177	1	Uniprot_Bovine	Q5E9E3	32	26014	1	1	1	1	0.17	sp|Q5E9E3|C1QA_BOVIN Complement C1q subcomponent subunit A OS=Bos taurus GN=C1QA PE=2 SV=1
178	1	Uniprot_Bovine	Q3ZCE2	32	36311	1	1	1	1	0.12	tr|Q3ZCE2|Q3ZCE2_BOVIN ELAV-like protein OS=Bos taurus GN=ELAVL1 PE=2 SV=1
179	1	Uniprot_Bovine	P63103	32	27899	2	2	2	2	0.35	sp|P63103|1433Z_BOVIN 14-3-3 protein zeta/delta OS=Bos taurus GN=YWHAZ PE=1 SV=1
180	1	Uniprot_Bovine	F1MZ92	32	35960	1	1	1	1	0.12	tr|F1MZ92|F1MZ92_BOVIN Nuclease-sensitive element-binding protein 1 OS=Bos taurus GN=YBX1 PE=1 SV=2
181	1	Uniprot_Bovine	A7MBJ5	31	137999	2	2	1	1	0.03	sp|A7MBJ5|CAND1_BOVIN Cullin-associated NEDD8-dissociated protein 1 OS=Bos taurus GN=CAND1 PE=2 SV=1
183	1	Uniprot_Bovine	E1BE13	31	536615	1	1	1	1	0.01	tr|E1BE13|E1BE13_BOVIN Uncharacterized protein OS=Bos taurus GN=BIRC6 PE=4 SV=2
184	1	Uniprot_Bovine	G3N3D3	31	28636	1	1	1	1	0.16	tr|G3N3D3|G3N3D3_BOVIN Uncharacterized protein OS=Bos taurus GN=C1orf68 PE=4 SV=1
185	1	Uniprot_Bovine	F1MN93	31	91564	1	1	1	1	0.05	tr|F1MN93|F1MN93_BOVIN Uncharacterized protein OS=Bos taurus GN=TOP1 PE=4 SV=1
186	1	Uniprot_Bovine	F1N3M0	31	94616	1	1	1	1	0.05	tr|F1N3M0|F1N3M0_BOVIN Desmocollin-1 OS=Bos taurus GN=DSC1 PE=1 SV=1
187	1	Uniprot_Bovine	E1BDM8	30	54741	1	1	1	1	0.08	tr|E1BDM8|E1BDM8_BOVIN Uncharacterized protein OS=Bos taurus GN=DDX6 PE=1 SV=1
189	1	Uniprot_Bovine	F1MB60	29	13289	1	1	1	1	0.36	tr|F1MB60|F1MB60_BOVIN 40S ribosomal protein S26 (Fragment) OS=Bos taurus GN=RPS26 PE=4 SV=1
190	1	Uniprot_Bovine	E1BEG2	29	39854	1	1	1	1	0.11	tr|E1BEG2|E1BEG2_BOVIN Uncharacterized protein OS=Bos taurus GN=HNRNPA3 PE=1 SV=2
191	1	Uniprot_Bovine	F1N647	29	277000	1	1	1	1	0.02	tr|F1N647|F1N647_BOVIN Fatty acid synthase OS=Bos taurus GN=FASN PE=1 SV=2
192	1	Uniprot_Bovine	G3MWU8	28	60065	1	1	1	1	0.07	tr|G3MWU8|G3MWU8_BOVIN E3 ubiquitin-protein ligase TRIM21 (Fragment) OS=Bos taurus GN=TRIM21 PE=4 SV=1
193	1	Uniprot_Bovine	F1MKH6	28	65245	1	1	1	1	0.07	tr|F1MKH6|F1MKH6_BOVIN Asparagine--tRNA ligase, cytoplasmic OS=Bos taurus GN=NARS PE=3 SV=1
194	1	Uniprot_Bovine	Q5E9X4	28	35314	1	1	1	1	0.13	sp|Q5E9X4|LRC59_BOVIN Leucine-rich repeat-containing protein 59 OS=Bos taurus GN=LRRC59 PE=2 SV=1
195	1	Uniprot_Bovine	F1MIC8	28	77168	1	1	1	1	0.06	tr|F1MIC8|F1MIC8_BOVIN Protein-glutamine gamma-glutamyltransferase E OS=Bos taurus GN=TGM3 PE=4 SV=2
196	1	Uniprot_Bovine	P19858	27	36916	2	2	2	2	0.26	sp|P19858|LDHA_BOVIN L-lactate dehydrogenase A chain OS=Bos taurus GN=LDHA PE=2 SV=2
197	1	Uniprot_Bovine	F1MQI3	27	804347	1	1	1	1	0.01	tr|F1MQI3|F1MQI3_BOVIN Uncharacterized protein OS=Bos taurus GN=NEB PE=1 SV=2
198	1	Uniprot_Bovine	F1MCF8	27	24885	1	1	1	1	0.18	tr|F1MCF8|F1MCF8_BOVIN Uncharacterized protein OS=Bos taurus GN=IGLL1 PE=1 SV=2
199	1	Uniprot_Bovine	F1MZ96	27	26830	1	1	1	1	0.17	tr|F1MZ96|F1MZ96_BOVIN Uncharacterized protein OS=Bos taurus PE=1 SV=2
200	1	Uniprot_Bovine	A8E651	26	68536	1	1	1	1	0.06	tr|A8E651|A8E651_BOVIN EWSR1 protein OS=Bos taurus GN=EWSR1 PE=2 SV=1
201	1	Uniprot_Bovine	Q862I1	26	17882	1	1	1	1	0.26	sp|Q862I1|RL24_BOVIN 60S ribosomal protein L24 OS=Bos taurus GN=RPL24 PE=2 SV=2
202	1	Uniprot_Bovine	F1MQY1	25	106599	1	1	1	1	0.04	tr|F1MQY1|F1MQY1_BOVIN DNA ligase OS=Bos taurus GN=LIG3 PE=3 SV=1
203	1	Uniprot_Bovine	Q3SZ54	25	46353	1	1	1	1	0.1	sp|Q3SZ54|IF4A1_BOVIN Eukaryotic initiation factor 4A-I OS=Bos taurus GN=EIF4A1 PE=2 SV=1
204	1	Uniprot_Bovine	F1MU08	25	114152	1	1	1	1	0.04	tr|F1MU08|F1MU08_BOVIN Poly [ADP-ribose] polymerase 1 OS=Bos taurus GN=PARP1 PE=4 SV=2
205	1	Uniprot_Bovine	F1N2K8	25	200863	1	1	1	1	0.02	tr|F1N2K8|F1N2K8_BOVIN Uncharacterized protein (Fragment) OS=Bos taurus GN=PPL PE=1 SV=1
206	1	Uniprot_Bovine	Q2KHT7	24	9797	1	1	1	1	0.52	sp|Q2KHT7|RS27_BOVIN 40S ribosomal protein S27 OS=Bos taurus GN=RPS27 PE=3 SV=3
207	1	Uniprot_Bovine	A6H727	24	119305	1	1	1	1	0.04	tr|A6H727|A6H727_BOVIN GLI1 protein OS=Bos taurus GN=GLI1 PE=2 SV=1
208	1	Uniprot_Bovine	Q0VCF9	24	21972	1	1	1	1	0.21	sp|Q0VCF9|LSM12_BOVIN Protein LSM12 homolog OS=Bos taurus GN=LSM12 PE=2 SV=2
209	1	Uniprot_Bovine	Q5E9A3	24	37987	1	1	1	1	0.12	sp|Q5E9A3|PCBP1_BOVIN Poly(rC)-binding protein 1 OS=Bos taurus GN=PCBP1 PE=2 SV=1
210	1	Uniprot_Bovine	F1N6W6	24	66472	1	1	1	1	0.07	tr|F1N6W6|F1N6W6_BOVIN Uncharacterized protein (Fragment) OS=Bos taurus GN=SNX9 PE=4 SV=2
211	1	Uniprot_Bovine	E1BLY1	24	14948	2	2	2	2	0.74	tr|E1BLY1|E1BLY1_BOVIN Uncharacterized protein OS=Bos taurus PE=3 SV=1
212	1	Uniprot_Bovine	Q2KJ64	23	35272	1	1	1	1	0.13	sp|Q2KJ64|ARGI1_BOVIN Arginase-1 OS=Bos taurus GN=ARG1 PE=2 SV=1
213	1	Uniprot_Bovine	F1MKA9	23	77606	1	1	1	1	0.06	tr|F1MKA9|F1MKA9_BOVIN Uncharacterized protein OS=Bos taurus GN=TP63 PE=3 SV=2
214	1	Uniprot_Bovine	F1MHD9	23	68990	1	1	1	1	0.06	tr|F1MHD9|F1MHD9_BOVIN Uncharacterized protein (Fragment) OS=Bos taurus GN=LARP4 PE=4 SV=2
215	1	Uniprot_Bovine	Q3T0K2	23	61118	1	1	1	1	0.07	sp|Q3T0K2|TCPG_BOVIN T-complex protein 1 subunit gamma OS=Bos taurus GN=CCT3 PE=1 SV=1
216	1	Uniprot_Bovine	E1B8E7	22	348864	1	1	1	1	0.01	tr|E1B8E7|E1B8E7_BOVIN Uncharacterized protein OS=Bos taurus GN=HTT PE=4 SV=1
217	1	Uniprot_Bovine	A6QLG5	21	22635	1	1	1	1	0.2	sp|A6QLG5|RS9_BOVIN 40S ribosomal protein S9 OS=Bos taurus GN=RPS9 PE=2 SV=1
218	1	Uniprot_Bovine	Q32L92	20	36506	1	1	1	1	0.12	sp|Q32L92|CNN3_BOVIN Calponin-3 OS=Bos taurus GN=CNN3 PE=2 SV=1
219	1	Uniprot_Bovine	G3N3M2	19	148813	1	1	1	1	0.03	tr|G3N3M2|G3N3M2_BOVIN Uncharacterized protein OS=Bos taurus GN=TBC1D4 PE=4 SV=1
220	1	Uniprot_Bovine	F1N789	19	124357	1	1	1	1	0.03	tr|F1N789|F1N789_BOVIN Uncharacterized protein OS=Bos taurus GN=VCL PE=1 SV=1
221	1	Uniprot_Bovine	E1BDQ1	19	21756	1	1	1	1	0.21	tr|E1BDQ1|E1BDQ1_BOVIN Uncharacterized protein OS=Bos taurus GN=CRYGN PE=4 SV=2
5	1	GenBank: AF325528.1	AAK84973.1	3241	25218	69	69	13	13	7.65	LSDV012 ankyrin repeat protein S78201 [Lumpy skin disease virus NI-2490]

## Sheet: LSDV012_only
Family	Member	Database	Accession	Gene_name	Score	Mass	Num. of matches	Num. of significant matches	Num. of sequences	Num. of significant sequences	emPAI	Description
1	7	Uniprot_Bovine	G3MXL3	KRT3	5374	63082	206	206	15	15	1.73	tr|G3MXL3|G3MXL3_BOVIN Uncharacterized protein (Fragment) OS=Bos taurus GN=KRT3 PE=3 SV=1
1	10	Uniprot_Bovine	A7YWK3	KRT73	2903	59540	107	107	7	7	0.64	sp|A7YWK3|K2C73_BOVIN Keratin, type II cytoskeletal 73 OS=Bos taurus GN=KRT73 PE=2 SV=1
7	1	Uniprot_Bovine	F1MM71	IFIT1	2918	54896	107	107	22	22	4.84	tr|F1MM71|F1MM71_BOVIN Uncharacterized protein (Fragment) OS=Bos taurus GN=IFIT1 PE=4 SV=2
2	5	Uniprot_Bovine	F1MC11	KRT14	2076	52164	106	106	16	16	3.64	tr|F1MC11|F1MC11_BOVIN Keratin, type I cytoskeletal 14 OS=Bos taurus GN=KRT14 PE=1 SV=2
5	1	bovine_wuwenxuelaoshi	Q32L92	AAK84973.1	3241	25218	69	69	13	13	7.65	LSDV012 ankyrin repeat protein S78201 [Lumpy skin disease virus NI-2490]
15	1	Uniprot_Bovine	Q17QZ9	IFIT5	1074	55962	33	33	11	11	1.29	tr|Q17QZ9|Q17QZ9_BOVIN Interferon-induced protein with tetratricopeptide repeats 5 OS=Bos taurus GN=IFIT5 PE=2 SV=1
1	16	Uniprot_Bovine	A6QNX5	KRT78	242	58113	9	9	5	5	0.44	sp|A6QNX5|K2C78_BOVIN Keratin, type II cytoskeletal 78 OS=Bos taurus GN=KRT78 PE=2 SV=1
111	1	Uniprot_Bovine	G3X7G4	AP2B1	65	68379	4	4	3	3	0.2	tr|G3X7G4|G3X7G4_BOVIN AP complex subunit beta OS=Bos taurus GN=AP2B1 PE=3 SV=1
155	1	Uniprot_Bovine	E1BFN3	AHI1	41	132211	2	2	1	1	0.03	tr|E1BFN3|E1BFN3_BOVIN Uncharacterized protein OS=Bos taurus GN=AHI1 PE=4 SV=1
116	1	Uniprot_Bovine	E1BG13	RPS6	64	23579	2	2	1	1	0.19	tr|E1BG13|E1BG13_BOVIN 40S ribosomal protein S6 (Fragment) OS=Bos taurus GN=RPS6 PE=4 SV=2
153	1	Uniprot_Bovine	E1BKD0	ENSBTAP00000047677	43	24877	2	2	1	1	0.18	tr|E1BKD0|E1BKD0_BOVIN Ribosomal protein OS=Bos taurus PE=3 SV=2
119	1	Uniprot_Bovine	F1N2Q9	DIRAS2	63	22858	2	2	1	1	0.2	tr|F1N2Q9|F1N2Q9_BOVIN Uncharacterized protein OS=Bos taurus GN=DIRAS2 PE=4 SV=2
207	1	Uniprot_Bovine	A6H727	GLI1	24	119305	1	1	1	1	0.04	tr|A6H727|A6H727_BOVIN GLI1 protein OS=Bos taurus GN=GLI1 PE=2 SV=1
172	1	Uniprot_Bovine	E1B719	ANKHD1	33	279055	1	1	1	1	0.02	tr|E1B719|E1B719_BOVIN Uncharacterized protein OS=Bos taurus GN=ANKHD1 PE=4 SV=2
216	1	Uniprot_Bovine	E1B8E7	HTT	22	348864	1	1	1	1	0.01	tr|E1B8E7|E1B8E7_BOVIN Uncharacterized protein OS=Bos taurus GN=HTT PE=4 SV=1
142	1	Uniprot_Bovine	E1B8G4	ENSBTAP00000041157	48	16844	1	1	1	1	0.28	tr|E1B8G4|E1B8G4_BOVIN Uncharacterized protein OS=Bos taurus PE=3 SV=2
221	1	Uniprot_Bovine	E1BDQ1	CRYGN	19	21756	1	1	1	1	0.21	tr|E1BDQ1|E1BDQ1_BOVIN Uncharacterized protein OS=Bos taurus GN=CRYGN PE=4 SV=2
183	1	Uniprot_Bovine	E1BE13	BIRC6	31	536615	1	1	1	1	0.01	tr|E1BE13|E1BE13_BOVIN Uncharacterized protein OS=Bos taurus GN=BIRC6 PE=4 SV=2
198	1	Uniprot_Bovine	F1MCF8	IGLL1	27	24885	1	1	1	1	0.18	tr|F1MCF8|F1MCF8_BOVIN Uncharacterized protein OS=Bos taurus GN=IGLL1 PE=1 SV=2
146	1	Uniprot_Bovine	F1MH76	RPLP2	46	13425	1	1	1	1	0.36	tr|F1MH76|F1MH76_BOVIN 60S acidic ribosomal protein P2 OS=Bos taurus GN=RPLP2 PE=1 SV=2
166	1	Uniprot_Bovine	F1MI95	ERMP1	36	99374	1	1	1	1	0.04	tr|F1MI95|F1MI95_BOVIN Uncharacterized protein (Fragment) OS=Bos taurus GN=ERMP1 PE=1 SV=2
195	1	Uniprot_Bovine	F1MIC8	TGM3	28	77168	1	1	1	1	0.06	tr|F1MIC8|F1MIC8_BOVIN Protein-glutamine gamma-glutamyltransferase E OS=Bos taurus GN=TGM3 PE=4 SV=2
213	1	Uniprot_Bovine	F1MKA9	TP63	23	77606	1	1	1	1	0.06	tr|F1MKA9|F1MKA9_BOVIN Uncharacterized protein OS=Bos taurus GN=TP63 PE=3 SV=2
197	1	Uniprot_Bovine	F1MQI3	NEB	27	804347	1	1	1	1	0.01	tr|F1MQI3|F1MQI3_BOVIN Uncharacterized protein OS=Bos taurus GN=NEB PE=1 SV=2
199	1	Uniprot_Bovine	F1MZ96	ENSBTAP00000042747	27	26830	1	1	1	1	0.17	tr|F1MZ96|F1MZ96_BOVIN Uncharacterized protein OS=Bos taurus PE=1 SV=2
219	1	Uniprot_Bovine	G3N3M2	TBC1D4	19	148813	1	1	1	1	0.03	tr|G3N3M2|G3N3M2_BOVIN Uncharacterized protein OS=Bos taurus GN=TBC1D4 PE=4 SV=1
218	1	Uniprot_Bovine	Q32L92	CNN3	20	36506	1	1	1	1	0.12	sp|Q32L92|CNN3_BOVIN Calponin-3 OS=Bos taurus GN=CNN3 PE=2 SV=1
150	1	Uniprot_Bovine	Q3SYW0	FBXO15	44	52846	1	1	1	1	0.08	sp|Q3SYW0|FBX15_BOVIN F-box only protein 15 OS=Bos taurus GN=FBXO15 PE=2 SV=1
173	1	Uniprot_Bovine	Q58DQ3	RPL6	33	32727	1	1	1	1	0.14	sp|Q58DQ3|RL6_BOVIN 60S ribosomal protein L6 OS=Bos taurus GN=RPL6 PE=2 SV=3
177	1	Uniprot_Bovine	Q5E9E3	C1QA	32	26014	1	1	1	1	0.17	sp|Q5E9E3|C1QA_BOVIN Complement C1q subcomponent subunit A OS=Bos taurus GN=C1QA PE=2 SV=1
