# Supplementary material for: A poxvirus ankyrin protein LSDV012 inhibits IFIT1 in a host-species-specific manner by compromising its RNA binding ability
Source: PLoS Pathog. 2025 Mar 17;21(3):e1012994. doi: 10.1371/journal.ppat.1012994 (PMC11957390; doi:10.1371/journal.ppat.1012994)
Supplement: S5 Table — (XLSX) [file ppat.1012994.s008.xlsx]

## Sheet: Fig1.
	Fig 1A-1D. Growth curves of LSDV/LSDVΔ012 in different cell lines.
	Cells		LSDV-eGFP			LSDVΔ012
	MDBK	0h	31	19	25	21	19	29
		24h	520	480	490	40	56	61
		48h	5600	4200	4500	690	690	780
		72h	12300	11000	10900	9500	5100	6200
	BHK-21	0h	21	11	31	12	12	20
		24h	540	620	470	430	230	140
		48h	5100	4300	4800	1500	1700	3400
		72h	7000	3900	5500	2100	3500	3100
	A549	0h	1	1	3	1	1	1
		24h	23	43	67	4.5	5	7.8
		48h	490	150	300	12	8	18
		72h	470	220	760	90	210	100
	MDBK-012	0h	31	21	38	14	16	25
		24h	520	610	640	540	460	460
		48h	7000	6100	6200	4500	4900	2100
		72h	13000	10100	12100	10100	8400	9100
	Fig 1E-1F. Effect of different concentrations of IFNα on LSDV/LSDVΔ012 replication
	cell	IFNα concentration		LSDV			LSDVΔ012
	MDBK	2ng/ml	0h	16	13	11	5	8	6
			24h	510	520	510	29	39	38
			48h	1900	1900	1800	98	78	97
			72h	6500	8300	7200	360	370	480
	MDBK-012	2ng/ml	0h	31	21	38	14	16	25
			24h	520	610	640	440	460	460
			48h	7000	6100	6200	4500	4900	2100
			72h	13000	10100	12100	8100	8400	9100
	Fig 1H. The effect of IFNα on viral titer with 0.01 moi infection
		PBS			IFNα
	LSDV	7800	6300	4800	2800	3960	3320
	LSDVΔ012	240	240	340	25	30	40
	Fig 1J. The effect of IFNα on H3/ACTB intensity band ratio with 0.01 moi infection
		PBS			IFNα
	LSDV	1.00882	1.36672	0.703137	0.923337	1.17312	0.971312
	LSDVΔ012	0.586423	0.828381	0.624572	0.427998	0.441588	0.412703

## Sheet: Fig2.
	Fig 2E. The effect of IFIT1/5 overexpression on viral titer
		LSDV			LSDV-Δ012
	NC	35900	45800	37200	41100	50000	45100
	IFIT1	25600	29100	30500	15000	12000	16200
	IFIT5	29100	35000	31200	23600	24300	21400
	Fig 2G. The effect IFIT1/5 overexpression on H3/ACTB intensity band ratio
		empty			IFIT1			IFIT5
	LSDV	0.900732	1.13126	1.10052	0.994071	1.14	1.0675	0.982569	1.10772	1.32093
	LSDVΔ012	1.05524	0.912027	0.894802	0.481467	0.474343	0.759584	0.705376	0.717633	0.955337
	Fig 2H. The effect of IFIT1/5 knockdown on viral titer
		NC			siRNA-IFIT1			siRNA-IFIT5
	LSDV	35000	40000	37000	35000	45000	42000	33000	32000	40000
	LSDVΔ012	19000	20000	22000	30000	31000	28000	29000	28000	23000
	Fig 2K. The effect of IFIT1/5 knock down on H3/ACTB intensity band ratio
		siRNA-NC			siRNA-IFIT1			siRNA-IFIT5
	LSDV	0.970293	1.16893	1.14403	0.949205	1.17686	0.914181	0.819618	1.19829	1.06801
	LSDVΔ012	0.782382	1.05421	0.88577	1.18923	1.33507	1.17373	1.09489	1.35137	1.35137

## Sheet: Fig3.
	Fig 3I. The effect of LSDV012 on the degradation of IFIT1 by C9 and D9
		IFIT1			IFIT1+VACV C9			IFIT1+VACV C9+LSDV012			IFIT1+MPXV D9			IFIT1+MPXV D9+LSDV012
	GFP	0.886877	1.17748	1.06109	0.178158	0.098393	0.326774	0.313839	1.0418	0.907496	0.159786	0.262406	0.062424	0.320568	0.821955	0.923215
	FLAG	0.185172	0.063465	0.004686	1.17615	0.71235	0.717422	1.08873	0.770079	0.722014	0.878772	0.95008	0.392217	0.815433	0.554153	1.00143
	Fig 3K. The effect of LSDV012 on the degradation of IFIT1 by C9 and D9
		IFIT2			IFIT2+VACV C9			IFIT2+VACV C9+LSDV012			IFIT2+MPXV D9			IFIT2+MPXV D9+LSDV012
	GFP	0.771131	0.674258	0.959612	0.014743	0.044422	0.411946	0.317491	0.966474	0.926539	0.166479	0.241464	0.111209	0.715391	0.595857	0.402911
	FLAG	0.008305	0.029305	0.034203	1.02473	0.754154	0.838547	0.692417	0.67692	0.825545	1.34666	0.637912	0.965109	1.49539	0.883051	0.800851
	Fig 3M. The effect of LSDV012 on the function of IFIT1 by C9 and D9
		IFIT3			IFIT3+VACV C9			IFIT3+VACV C9+LSDV012			IFIT3+MPXV D9			IFIT3+MPXV D9+LSDV012
	GFP	0.925642	0.952481	0.761366	0.536162	0.783422	0.68632	0.433542	0.725786	0.630535	0.548531	0.655568	0.663319	0.580007	0.675014	0.921103
	FLAG	0.028974	0.004679	0.005621	0.646445	0.79004	0.888687	0.61034	0.726144	0.797007	0.823384	0.764997	0.682071	0.847696	0.527972	1.05401
	Fig 3O. The effect of LSDV012 on the degradation of IFIT1 by C9 and D9
		IFIT5			IFIT5+VACV C9			IFIT5+VACV C9+LSDV012			IFIT5+MPXV D9			IFIT5+MPXV D9+LSDV012
	GFP	1.01435	1.26249	1.17502	0.216501	0.180393	0.078608	0.267729	0.053718	0.060154	0.298315	0.041267	0.028359	0.258586	0.022148	0.022697
	FLAG	0.015956	0.025378	0.051104	0.969485	0.338718	0.352475	0.732339	0.1372	0.185874	1.19807	0.92223	0.614047	0.792107	0.466514	0.259007

## Sheet: Fig5.
	Fig 5C. The effect of LSDV012 orthologs on the degradation of bovine IFIT1 by C9
		IFIT1			IFIT1+VACV C9			IFIT1+VACV C9+LSDV012			IFIT1+VACV C9+DPV014			IFIT1+VACV C9+TPXV08			IFIT1+VACV C9+EPTV169
	GFP	0.965033	1.0944	0.778712	0.046643	0.025908	0.014798	0.867763	0.740073	0.429084	0.972887	0.825354	0.457376	0.053971	0.016987	0.002024	0.070752	0.012046	0.015048
	FLAG	0.019003	0.018976	0.000558	0.739403	0.723952	0.623877	0.965572	0.705867	0.708431	0.814222	0.732404	0.569022	0.789641	0.877176	0.835134	0.927796	0.529403	0.677432
	Fig 5F. The effect of LSDV012 orthologs on the degradation of human IFIT1 by C9
		IFIT1			IFIT1+VACV C9			IFIT1+VACV C9+LSDV012			IFIT1+VACV C9+DPV014			IFIT1+VACV C9+TPXV08			IFIT1+VACV C9+EPTV169
	GFP	0.913119	0.774835	0.801276	0.045946	0.027606	0.004388	0.708972	0.537824	0.64896	0.036799	0.030305	0.001139	1.02404	0.508541	0.255105	0.039291	0.018809	0.001578
	FLAG	0.021434	0.008274	0.012117	0.658198	0.672503	0.50606	0.865352	0.688541	0.622802	1.23537	0.741786	0.713536	1.26723	0.850389	0.702259	0.607861	0.713165	0.6087
	Fig 5I. The effect of LSDV012 orthologs on the degradation of bat IFIT1 by C9
		IFIT1			IFIT1+VACV C9			IFIT1+VACV C9+LSDV012			IFIT1+VACV C9+DPV014			IFIT1+VACV C9+TPXV08			IFIT1+VACV C9+EPTV169
	GFP	0.923387	0.652746	0.907116	0.053898	0.001668	0.003493	0.088281	0.001432	0.001528	0.133674	0.001863	0.001841	0.561742	0.206336	0.219368	0.08382	0.001529	0.001777
	FLAG	0.104333	0.008788	0.001795	1.03483	0.820806	0.740562	0.941386	0.746185	0.753181	1.12888	0.678006	0.83279	1.18364	0.571308	0.803648	0.975441	0.549088	0.938813

## Sheet: Fig6.
	Fig 6L. RNA concentration before and after GFP pull down
		A549 VACV RNA			ppp-RNA			Cap1-RNA
	Input	468.7	472.7	474.7	1234.8	1206	1263.2	1182.2	1187	1190.4
	GFP	102.9	107.2	106.6	81.8	91.2	86.6	129.6	134.5	134.7
	IFIT1	290.7	303.5	310.7	224	233.2	243.9	86.9	89	89.8
	IFIT1+LSDV012	168.1	172.4	175.6	104	103.4	107.5	104.5	106.2	108.8

## Sheet: Fig7.
	Fig 7A. The size of skin nodules in Balb/c mice.(mm)
		PBS			LSDV			LSDVΔ012
	1d	0.0001	0.0001	0.0001	0.0001	45	0.0001	0.0001	0.0001	0.0001
	5d	0.0001	0.0001	0.0001	36	47	20	34	45	0.0001
	10d	0.0001	0.0001	0.0001	42	33	0.0001	24	21	0.0001
	15d	0.0001	0.0001	0.0001	35	29	0.0001	5	11	0.0001
	20d	0.0001	0.0001	0.0001	25	18	0.0001	0	12	0.0001
	Fig 7C. The size of skin nodules in C57/BL6J mice.
		PBS			LSDV			LSDVΔ012
	1d	0.0001	0.0001	0.0001	0.0001	0.0001	0.0001	0.0001	0.0001	0.0001
	5d	0.0001	0.0001	0.0001	24	16	0.0001	0.0001	0.0001	0.0001
	10d	0.0001	0.0001	0.0001	42	42	0.0001	0.0001	0.0001	0.0001
	15d	0.0001	0.0001	0.0001	38	33	0.0001	0.0001	0.0001	0.0001
	20d	0.0001	0.0001	0.0001	31	41	0.0001	0.0001	0.0001	0.0001

## Sheet: S1_Fig
	S1D. IFNα/β mRNA expression abundance in different cell lines with LSDV infection
	Cells/ΔCt value	PBS			LSDV			LSDVΔ012
	A549 IFNα	18.9933	19.4133	18.9933	15.8033	16.9833	15.8033	13.3867	13.7067	15.2967
	A549 IFNβ	13.3867	13.7067	15.2967	11.9833	11.6033	11.7033	11.5233	11.5633	11.8033
	MDBK IFNα	18.4333	18.8533	18.4333	12.96	12.66	12.68	13.2533	12.5933	12.5433
	MDBK IFNβ	7.38	7.34	7.19	7.02333	6.85333	7.01333	6.01333	6.18333	6.16333
	BHK-21 IFNα	0	0	0	0	0	0	0	0	0
	BHK-21 IFNβ	0	0	0	0	0	0	0	0	0
	S1F. ISG15 RNA expression abundance after IFNα stimulation
		PBS			IFNα
	ISG15 ΔCt value	8.69667	8.51667	8.56667	6.44667	6.26667	6.31667
	S1H. The effect of IFNα on high-moi viral titers
		PBS			IFNα
	LSDV	11800000	10500000	10600000	7900000	9100000	10300000
	LSDVΔ012	4300000	4700000	4900000	2700000	2600000	3600000
	S1J. The effect of IFNα on high-moi viral H3/ACTB
		PBS			IFNα
	LSDV	1.12438	0.670025	0.70667	1.06793	0.842639	0.935304
	LSDVΔ012	0.862898	0.646853	1.03347	0.827277	0.673287	0.889601

## Sheet: S2_Fig
	S2F.Knockdown efficiency of IFIT1/5/ACTB
		NC			siRNA
	IFIT1	1.1406	0.941703	1.34108	0.740029	0.459845	0.255723
	IFIT5	1.19202	1.26558	1.05503	0.463371	0.296176	0.222992
	S2I. Standard curve of DNA copy number vs. Ct value
	2	34.37	34.52	35.4
	3	31.28	31.29	31.38
	4	27.68	27.71	27.73
	5	23.05	23.23	23.27
	6	19.73	20.01	20.02
	S2J. The effect of ifit1 overexpression on viral DNA copy number
		LSDV			LSDVΔ012
	NC	5.1798	5.11899	5.07932	4.3522	4.33633	4.2808
	IFIT1	4.92861	4.92068	4.51349	3.30777	3.30513	3.29191

## Sheet: S3_Fig
	S3D. Concentration of RNA transcribed in vitro
		ppp-RNA			Cap1-RNA			Biotin-ppp-RNA			Biotin-Cap1-RNA
		1234.8	1206	1263.2	1182.2	1187	1190.4	1260.2	1221.5	1231.8	1290.2	1221.6	1291.3
	S3E. Abundance of H5R mRNA in different samples
		A549 VACV RNA			ppp-RNA			Cap1-RNA
	Input	-5.78911	-5.88389	-5.94289	-9.3732	-9.44735	-9.25706	-8.61216	-8.47254	-8.81338
	GFP	-1.64984	-1.80307	-1.328	-5.10273	-4.76439	-4.93356	-6.72016	-6.70568	-6.46848
	IFIT1	-1.23863	-1.07212	-1.32588	-7.65283	-8.63205	-9.61126	-6.7277	-6.05765	-6.60571
	IFIT1+LSDV012	-1.35744	-1.47994	-1.3727	-5.39606	-5.5464	-5.30733	-6.33008	-6.31716	-6.02492
	S3F. Abundance of G8R mRNA in different samples
		A549 VACV RNA			ppp-RNA			Cap1-RNA
	Input	-7.92255	-7.99149	-7.925	0	0	0	0	0	0
	GFP	-1.88756	-1.78219	-1.81655	0	0	0	0	0	0
	IFIT1	-2.11412	-2.17628	-1.9545	0	0	0	0	0	0
	IFIT1+LSDV012	-1.72492	-1.55961	-1.74808	0	0	0	0	0	0
	S3G. Abundance of A17L mRNA in different samples
		A549 VACV RNA			ppp-RNA			Cap1-RNA
	Input	-4.49518	-4.40528	-4.56754	0	0	0	0	0	0
	GFP	-1.09895	-0.936496	-1.06268	0	0	0	0	0	0
	IFIT1	-1.44336	-1.57329	-1.44634	0	0	0	0	0	0
	IFIT1+LSDV012	-1.10663	-1.00767	-0.978272	0	0	0	0	0	0
