# Supplementary material for: A poxvirus ankyrin protein LSDV012 inhibits IFIT1 in a host-species-specific manner by compromising its RNA binding ability
Source: PLoS Pathog. 2025 Mar 17;21(3):e1012994. doi: 10.1371/journal.ppat.1012994 (PMC11957390; doi:10.1371/journal.ppat.1012994)
Supplement: S2 Data — (ZIP) [file ppat.1012994.s010.zip]

Archive with 10 entries (10 files):
- S2_Data/A549 IFNalpha sequence.ab1
- S2_Data/A549 IFNbeta sequence.ab1
- S2_Data/BHK-21-IFNalpha.ab1
- S2_Data/BHK-21-IFNbeta.ab1
- S2_Data/MDBK IFNa sequence.ab1
- S2_Data/MDBK IFNb sequence.ab1
- S2_Data/Sequence of LSDV012 gene deletion locations[F].ab1
- S2_Data/Sequence of LSDV012 gene deletion locations[R].ab1
- S2_Data/Vero used in this study IFNa sequence.ab1
- S2_Data/Vero used in this study IFNb sequence.ab1
